# Supplementary material for: Shifting Focus to Quality: An Innovative Modeling Approach Includes Processing History for Rubber Part Quality Simulation
Source: Polymers (Basel). 2025 Jan 9;17(2):149. doi: 10.3390/polym17020149 (PMC11769379; doi:10.3390/polym17020149)
Supplement: Supplementary file 1 [file polymers-17-00149-s001.zip]

Archive with 1 entries (1 files):
- polymers-3339684-supplementary.xlsx
