# Supplementary material for: Shifting Focus to Quality: An Innovative Modeling Approach Includes Processing History for Rubber Part Quality Simulation
Source: Polymers (Basel). 2025 Jan 9;17(2):149. doi: 10.3390/polym17020149 (PMC11769379; doi:10.3390/polym17020149)
Supplement: Supplementary file 1 [file polymers-17-00149-s001.zip › polymers-3339684-supplementary.xlsx]

## Sheet: Compression set
Manufacturing temperature [°C]	Compression Set (%)	Manufacturing temperature [°C]	Compression Set (%)	Manufacturing temperature [°C]	Compression Set (%)	Manufacturing temperature [°C]	Compression Set (%)	Manufacturing temperature [°C]	Compression Set (%)
for a state of cure of 24%	for a state of cure of 24%	for a state of cure of 43%	for a state of cure of 43%	for a state of cure of 60%	for a state of cure of 60%	for a state of cure of 80%	for a state of cure of 80%	for a state of cure of 99%	for a state of cure of 99%
140	100	140	82.0513	140	62.5806	140	40	140	25
140	94.375	140	82.4242	140	60.2564	140	42.6752	140	24.6753
140	95.625	140	79.6178	140	59.6154	140	41.0256	140	23.7179
140	98.1366	140	80.2548	140	62.1795	140	40.9091	140	25
140	94.375	140	78.481	140	60.7362	140	41.0256	140	24.5161
140	98.7421	140	78.75	140	57.6923	140	42.2078	140	25.641
150	104.118	150	96.3415	150	69.8718	150	43.2258	150	23.2258
150	100	150	91.9255	150	69.8718	150	47.1338	150	26.5823
150	105.325	150	96.25	150	73.5849	150	48.7179	150	9.61538
150	103.429	150	92.5	150	75.1592	150	49.0323	150	25.1613
150	101.765	150	95.5696	150	71.519	150	45.6954	150	30.7692
150	104.118	150	93.75	150	71.0692	150	46	150	24.5161
160	106.311	160	101.136	160	82.5	160	52.9032	160	30.7692
160	101.376	160	101.136	160	83.6478	160	56.962	160	26.9231
160	105.729	160	105.085	160	88.8889	160	63.2258	160	28.125
160	105.641	160	101.587	160	82.8221	160	57.0513	160	30.3797
160	106.452	160	103.333	160	90.7975	160	61.1465	160	29.0323
160	105.238	160	101.744	160	82.716	160	61.1465	160	27.8481
170	104.608	170	105.699	170	100	170	80.3797	170	32.2581
170	104.255	170	105.288	170	100	170	75.7764	170	33.758
170	104.444	170	104.255	170	106.215	170	76.875	170	30.3226
170	104.911	170	103.846	170	96.0674	170	76.2195	170	34.6154
170	105.455	170	103.98	170	102.174	170	81.8182	170	33.3333
170	104.695	170	106.522	170	103.684	170	74.6988	170	31.8471

## Sheet: Crosslinking behavior
140 °C	140 °C	150°C	150°C	160°C	160°C	170°C	170°C
Time [min]	State of cure [-]	Time [min]	State of cure [-]	Time [min]	State of cure [-]	Time [min]	State of cure [-]
0.45	0	0.4	0	0.42	0	0.37	0
0.46	0.000490918	0.41	0.000259605	0.43	0.000277624	0.38	0.000292997
0.47	0.000245459	0.42	0.000519211	0.44	0.000277624	0.39	0.000292997
0.48	0.000245459	0.43	0.000259605	0.45	0.000277624	0.4	0.000585995
0.49	0.000245459	0.44	0.000778816	0.46	0.000555247	0.41	0.000585995
0.5	0.000490918	0.45	0.000778816	0.47	0.000832871	0.42	0.000878992
0.51	0.000245459	0.46	0.000778816	0.48	0.000832871	0.43	0.000878992
0.52	0.000490918	0.47	0.000778816	0.49	0.000832871	0.44	0.00117199
0.53	0.000490918	0.48	0.00103842	0.5	0.000832871	0.45	0.00117199
0.54	0.000736377	0.49	0.000778816	0.51	0.00111049	0.46	0.00146499
0.55	0.000736377	0.5	0.00103842	0.52	0.00138812	0.47	0.00205098
0.56	0.000490918	0.51	0.00103842	0.53	0.00138812	0.48	0.00205098
0.57	0.000736377	0.52	0.00103842	0.54	0.00111049	0.49	0.00234398
0.58	0.000736377	0.53	0.00103842	0.55	0.00111049	0.5	0.00205098
0.59	0.0012273	0.54	0.00103842	0.56	0.00194336	0.51	0.00205098
0.6	0.000981836	0.55	0.00129803	0.57	0.00166574	0.52	0.00292997
0.61	0.000981836	0.56	0.00129803	0.58	0.00194336	0.53	0.00292997
0.62	0.0012273	0.57	0.00155763	0.59	0.00222099	0.54	0.00292997
0.63	0.000981836	0.58	0.00103842	0.6	0.00194336	0.55	0.00322297
0.64	0.0012273	0.59	0.00129803	0.61	0.00194336	0.56	0.00351597
0.65	0.00147275	0.6	0.00129803	0.62	0.00194336	0.57	0.00380897
0.66	0.00147275	0.61	0.00129803	0.63	0.00222099	0.58	0.00410196
0.67	0.0012273	0.62	0.00129803	0.64	0.00249861	0.59	0.00410196
0.68	0.00171821	0.63	0.00181724	0.65	0.00222099	0.6	0.00468796
0.69	0.00171821	0.64	0.00207684	0.66	0.00277624	0.61	0.00468796
0.7	0.00147275	0.65	0.00155763	0.67	0.00277624	0.62	0.00498096
0.71	0.00171821	0.66	0.00207684	0.68	0.00249861	0.63	0.00527395
0.72	0.00171821	0.67	0.00207684	0.69	0.00277624	0.64	0.00556695
0.73	0.00171821	0.68	0.00207684	0.7	0.00277624	0.65	0.00585995
0.74	0.00171821	0.69	0.00207684	0.71	0.00305386	0.66	0.00615294
0.75	0.00196367	0.7	0.00233645	0.72	0.00333148	0.67	0.00703194
0.76	0.00171821	0.71	0.00207684	0.73	0.00333148	0.68	0.00703194
0.77	0.00171821	0.72	0.00207684	0.74	0.00333148	0.69	0.00732493
0.78	0.00220913	0.73	0.00233645	0.75	0.00360911	0.7	0.00791093
0.79	0.00245459	0.74	0.00233645	0.76	0.00360911	0.71	0.00820393
0.8	0.00220913	0.75	0.00259605	0.77	0.00360911	0.72	0.00849692
0.81	0.00245459	0.76	0.00285566	0.78	0.00360911	0.73	0.00966891
0.82	0.00245459	0.77	0.00285566	0.79	0.00388673	0.74	0.00966891
0.83	0.00245459	0.78	0.00259605	0.8	0.00388673	0.75	0.0102549
0.84	0.00245459	0.79	0.00259605	0.81	0.00444198	0.76	0.0108409
0.85	0.00270005	0.8	0.00285566	0.82	0.00444198	0.77	0.0117199
0.86	0.00245459	0.81	0.00259605	0.83	0.00416435	0.78	0.0123059
0.87	0.00294551	0.82	0.00311526	0.84	0.00416435	0.79	0.0125989
0.88	0.00294551	0.83	0.00311526	0.85	0.00444198	0.8	0.0134779
0.89	0.00294551	0.84	0.00311526	0.86	0.0047196	0.81	0.0140639
0.9	0.00270005	0.85	0.00311526	0.87	0.00499722	0.82	0.0143569
0.91	0.00270005	0.86	0.00311526	0.88	0.00527485	0.83	0.0155289
0.92	0.00245459	0.87	0.00285566	0.89	0.00499722	0.84	0.0164079
0.93	0.00294551	0.88	0.00337487	0.9	0.00499722	0.85	0.0167008
0.94	0.00294551	0.89	0.00337487	0.91	0.00499722	0.86	0.0178728
0.95	0.00245459	0.9	0.00363448	0.92	0.00555247	0.87	0.0187518
0.96	0.00245459	0.91	0.00363448	0.93	0.00555247	0.88	0.0196308
0.97	0.00294551	0.92	0.00363448	0.94	0.00555247	0.89	0.0208028
0.98	0.00294551	0.93	0.00363448	0.95	0.00555247	0.9	0.0216818
0.99	0.00319097	0.94	0.00337487	0.96	0.00583009	0.91	0.0225608
1	0.00319097	0.95	0.00337487	0.97	0.00583009	0.92	0.0240258
1.01	0.00319097	0.96	0.00389408	0.98	0.00583009	0.93	0.0254908
1.02	0.00319097	0.97	0.00363448	0.99	0.00638534	0.94	0.0266628
1.03	0.00343643	0.98	0.00337487	1	0.00666297	0.95	0.0287137
1.04	0.00294551	0.99	0.00363448	1.01	0.00666297	0.96	0.0301787
1.05	0.00294551	1	0.00363448	1.02	0.00694059	0.97	0.0316437
1.06	0.00343643	1.01	0.00389408	1.03	0.00694059	0.98	0.0334017
1.07	0.00343643	1.02	0.00415369	1.04	0.00694059	0.99	0.0354527
1.08	0.00343643	1.03	0.00389408	1.05	0.00694059	1	0.0375037
1.09	0.00343643	1.04	0.00415369	1.06	0.00694059	1.01	0.0395546
1.1	0.00343643	1.05	0.00415369	1.07	0.00749584	1.02	0.0421916
1.11	0.00343643	1.06	0.00415369	1.08	0.00749584	1.03	0.0445356
1.12	0.00343643	1.07	0.00415369	1.09	0.00777346	1.04	0.0471726
1.13	0.00368189	1.08	0.00415369	1.1	0.00805108	1.05	0.0506885
1.14	0.00343643	1.09	0.00415369	1.11	0.00832871	1.06	0.0536185
1.15	0.00343643	1.1	0.00415369	1.12	0.00860633	1.07	0.0568415
1.16	0.00368189	1.11	0.00415369	1.13	0.00832871	1.08	0.0603575
1.17	0.00343643	1.12	0.00441329	1.14	0.00832871	1.09	0.0641664
1.18	0.00368189	1.13	0.00441329	1.15	0.00860633	1.1	0.0682684
1.19	0.00368189	1.14	0.0046729	1.16	0.00888395	1.11	0.0729563
1.2	0.00368189	1.15	0.00441329	1.17	0.00888395	1.12	0.0773513
1.21	0.00368189	1.16	0.00441329	1.18	0.0094392	1.13	0.0820393
1.22	0.00368189	1.17	0.0049325	1.19	0.0094392	1.14	0.0870202
1.23	0.00392734	1.18	0.0046729	1.2	0.00971682	1.15	0.0922942
1.24	0.00368189	1.19	0.0046729	1.21	0.00971682	1.16	0.0981541
1.25	0.00368189	1.2	0.0049325	1.22	0.00999445	1.17	0.104307
1.26	0.0041728	1.21	0.0049325	1.23	0.0102721	1.18	0.11046
1.27	0.00392734	1.22	0.0046729	1.24	0.0105497	1.19	0.116906
1.28	0.00368189	1.23	0.0049325	1.25	0.0108273	1.2	0.123645
1.29	0.00392734	1.24	0.0049325	1.26	0.0108273	1.21	0.130677
1.3	0.00392734	1.25	0.0049325	1.27	0.0111049	1.22	0.137416
1.31	0.00392734	1.26	0.0049325	1.28	0.0111049	1.23	0.145034
1.32	0.00392734	1.27	0.0049325	1.29	0.0116602	1.24	0.152945
1.33	0.0041728	1.28	0.0049325	1.3	0.0119378	1.25	0.160856
1.34	0.00392734	1.29	0.0049325	1.31	0.0119378	1.26	0.169059
1.35	0.0041728	1.3	0.0049325	1.32	0.0124931	1.27	0.177263
1.36	0.0041728	1.31	0.0049325	1.33	0.0127707	1.28	0.18576
1.37	0.0041728	1.32	0.0049325	1.34	0.0130483	1.29	0.193964
1.38	0.00392734	1.33	0.00519211	1.35	0.0133259	1.3	0.203047
1.39	0.00392734	1.34	0.00519211	1.36	0.0130483	1.31	0.211837
1.4	0.00392734	1.35	0.0049325	1.37	0.0136036	1.32	0.220627
1.41	0.00392734	1.36	0.00545171	1.38	0.0141588	1.33	0.22971
1.42	0.0041728	1.37	0.00519211	1.39	0.0144364	1.34	0.239086
1.43	0.00392734	1.38	0.00519211	1.4	0.014714	1.35	0.248462
1.44	0.00441826	1.39	0.00597092	1.41	0.0149917	1.36	0.257252
1.45	0.00441826	1.4	0.00571132	1.42	0.0155469	1.37	0.266628
1.46	0.00392734	1.41	0.00545171	1.43	0.0158245	1.38	0.275711
1.47	0.00466372	1.42	0.00571132	1.44	0.0161022	1.39	0.285379
1.48	0.0041728	1.43	0.00571132	1.45	0.0163798	1.4	0.294462
1.49	0.0041728	1.44	0.00571132	1.46	0.016935	1.41	0.303545
1.5	0.0041728	1.45	0.00571132	1.47	0.0172127	1.42	0.312921
1.51	0.0041728	1.46	0.00571132	1.48	0.0177679	1.43	0.32259
1.52	0.00441826	1.47	0.00545171	1.49	0.0183232	1.44	0.33138
1.53	0.0041728	1.48	0.00571132	1.5	0.0188784	1.45	0.340463
1.54	0.00466372	1.49	0.00571132	1.51	0.019156	1.46	0.349839
1.55	0.00466372	1.5	0.00571132	1.52	0.0197113	1.47	0.358922
1.56	0.00441826	1.51	0.00571132	1.53	0.0202665	1.48	0.367712
1.57	0.00441826	1.52	0.00597092	1.54	0.0205441	1.49	0.376502
1.58	0.0041728	1.53	0.00597092	1.55	0.0210994	1.5	0.385292
1.59	0.00441826	1.54	0.00571132	1.56	0.0219323	1.51	0.393788
1.6	0.00466372	1.55	0.00623053	1.57	0.0222099	1.52	0.402871
1.61	0.00441826	1.56	0.00571132	1.58	0.0230428	1.53	0.411075
1.62	0.00441826	1.57	0.00597092	1.59	0.023598	1.54	0.419572
1.63	0.00441826	1.58	0.00597092	1.6	0.0238756	1.55	0.428069
1.64	0.00466372	1.59	0.00649013	1.61	0.0249861	1.56	0.436273
1.65	0.00441826	1.6	0.00623053	1.62	0.0252637	1.57	0.444184
1.66	0.00466372	1.61	0.00623053	1.63	0.0263742	1.58	0.452388
1.67	0.00466372	1.62	0.00649013	1.64	0.0272071	1.59	0.460299
1.68	0.00466372	1.63	0.00623053	1.65	0.02804	1.6	0.467917
1.69	0.00466372	1.64	0.00649013	1.66	0.0285952	1.61	0.475828
1.7	0.00490918	1.65	0.00649013	1.67	0.0294281	1.62	0.483446
1.71	0.00466372	1.66	0.00649013	1.68	0.0305386	1.63	0.490771
1.72	0.00466372	1.67	0.00674974	1.69	0.0313715	1.64	0.498389
1.73	0.00490918	1.68	0.00700935	1.7	0.0322043	1.65	0.505713
1.74	0.00490918	1.69	0.00674974	1.71	0.0335924	1.66	0.513038
1.75	0.00490918	1.7	0.00649013	1.72	0.0347029	1.67	0.52007
1.76	0.00515464	1.71	0.00674974	1.73	0.0352582	1.68	0.527102
1.77	0.00466372	1.72	0.00700935	1.74	0.0363687	1.69	0.534427
1.78	0.00466372	1.73	0.00674974	1.75	0.0374792	1.7	0.540287
1.79	0.00515464	1.74	0.00674974	1.76	0.0388673	1.71	0.547319
1.8	0.00466372	1.75	0.00674974	1.77	0.0399778	1.72	0.554351
1.81	0.00490918	1.76	0.00700935	1.78	0.0410883	1.73	0.560504
1.82	0.00515464	1.77	0.00726895	1.79	0.0430316	1.74	0.56695
1.83	0.00490918	1.78	0.00726895	1.8	0.0441421	1.75	0.573103
1.84	0.00490918	1.79	0.00752856	1.81	0.0458079	1.76	0.579256
1.85	0.00515464	1.8	0.00752856	1.82	0.0477512	1.77	0.585116
1.86	0.00490918	1.81	0.00752856	1.83	0.0488617	1.78	0.590976
1.87	0.00490918	1.82	0.00752856	1.84	0.0508051	1.79	0.596836
1.88	0.00515464	1.83	0.00752856	1.85	0.0524708	1.8	0.602696
1.89	0.00515464	1.84	0.00700935	1.86	0.0541366	1.81	0.608556
1.9	0.00490918	1.85	0.00726895	1.87	0.0555247	1.82	0.614122
1.91	0.00515464	1.86	0.00752856	1.88	0.0577457	1.83	0.619396
1.92	0.00515464	1.87	0.00778816	1.89	0.0602443	1.84	0.62467
1.93	0.00515464	1.88	0.00778816	1.9	0.06191	1.85	0.629651
1.94	0.00515464	1.89	0.00778816	1.91	0.064131	1.86	0.635218
1.95	0.00515464	1.9	0.00752856	1.92	0.0666297	1.87	0.640199
1.96	0.00490918	1.91	0.00804777	1.93	0.0688506	1.88	0.64518
1.97	0.00515464	1.92	0.00804777	1.94	0.0710716	1.89	0.649868
1.98	0.0054001	1.93	0.00830737	1.95	0.0738479	1.9	0.654849
1.99	0.0054001	1.94	0.00804777	1.96	0.0760689	1.91	0.659537
2	0.0054001	1.95	0.00804777	1.97	0.0788451	1.92	0.664225
2.01	0.0054001	1.96	0.00830737	1.98	0.0813437	1.93	0.66862
2.02	0.0054001	1.97	0.00830737	1.99	0.0843976	1.94	0.673308
2.03	0.0054001	1.98	0.00830737	2	0.0874514	1.95	0.677117
2.04	0.0054001	1.99	0.00830737	2.01	0.0902277	1.96	0.681805
2.05	0.0054001	2	0.00856698	2.02	0.0935591	1.97	0.6862
2.06	0.0054001	2.01	0.00856698	2.03	0.096613	1.98	0.690302
2.07	0.0054001	2.02	0.00856698	2.04	0.0999445	1.99	0.694404
2.08	0.0054001	2.03	0.00882658	2.05	0.102998	2	0.698213
2.09	0.0054001	2.04	0.00882658	2.06	0.10633	2.01	0.702022
2.1	0.0054001	2.05	0.00908619	2.07	0.109939	2.02	0.706124
2.11	0.0054001	2.06	0.00908619	2.08	0.113548	2.03	0.709933
2.12	0.00515464	2.07	0.00908619	2.09	0.117157	2.04	0.713742
2.13	0.0054001	2.08	0.00908619	2.1	0.121044	2.05	0.717258
2.14	0.00589102	2.09	0.00908619	2.11	0.124931	2.06	0.720481
2.15	0.0054001	2.1	0.00934579	2.12	0.128817	2.07	0.724289
2.16	0.0054001	2.11	0.0096054	2.13	0.132982	2.08	0.727805
2.17	0.00564556	2.12	0.0101246	2.14	0.136868	2.09	0.731321
2.18	0.00564556	2.13	0.00986501	2.15	0.141033	2.1	0.73513
2.19	0.00564556	2.14	0.0101246	2.16	0.145197	2.11	0.73806
2.2	0.00564556	2.15	0.00986501	2.17	0.149361	2.12	0.741283
2.21	0.00564556	2.16	0.0101246	2.18	0.153526	2.13	0.744506
2.22	0.00564556	2.17	0.0101246	2.19	0.158245	2.14	0.747143
2.23	0.00564556	2.18	0.0103842	2.2	0.162965	2.15	0.750659
2.24	0.00589102	2.19	0.0101246	2.21	0.167407	2.16	0.754175
2.25	0.0054001	2.2	0.0101246	2.22	0.171849	2.17	0.756519
2.26	0.00589102	2.21	0.0106438	2.23	0.176569	2.18	0.759742
2.27	0.00589102	2.22	0.0106438	2.24	0.181288	2.19	0.762672
2.28	0.00564556	2.23	0.0106438	2.25	0.186008	2.2	0.765309
2.29	0.00613648	2.24	0.0109034	2.26	0.191005	2.21	0.768532
2.3	0.00613648	2.25	0.0109034	2.27	0.196002	2.22	0.771169
2.31	0.00589102	2.26	0.011163	2.28	0.200999	2.23	0.773806
2.32	0.00589102	2.27	0.0114226	2.29	0.205997	2.24	0.776443
2.33	0.00589102	2.28	0.0114226	2.3	0.210716	2.25	0.77908
2.34	0.00564556	2.29	0.0114226	2.31	0.215991	2.26	0.781717
2.35	0.00564556	2.3	0.0116822	2.32	0.220711	2.27	0.784354
2.36	0.00638193	2.31	0.0116822	2.33	0.225986	2.28	0.786991
2.37	0.00638193	2.32	0.0116822	2.34	0.231538	2.29	0.789628
2.38	0.00589102	2.33	0.0119418	2.35	0.236813	2.3	0.791679
2.39	0.00613648	2.34	0.0124611	2.36	0.242088	2.31	0.794609
2.4	0.00589102	2.35	0.0122015	2.37	0.247363	2.32	0.796953
2.41	0.00589102	2.36	0.0124611	2.38	0.25236	2.33	0.799004
2.42	0.00638193	2.37	0.0127207	2.39	0.257635	2.34	0.801055
2.43	0.00638193	2.38	0.0124611	2.4	0.262909	2.35	0.803692
2.44	0.00589102	2.39	0.0127207	2.41	0.268462	2.36	0.805743
2.45	0.00638193	2.4	0.0127207	2.42	0.273737	2.37	0.80838
2.46	0.00638193	2.41	0.0129803	2.43	0.279289	2.38	0.810431
2.47	0.00589102	2.42	0.0132399	2.44	0.284564	2.39	0.812189
2.48	0.00638193	2.43	0.0134995	2.45	0.289284	2.4	0.814533
2.49	0.00638193	2.44	0.0137591	2.46	0.294836	2.41	0.816584
2.5	0.00638193	2.45	0.0137591	2.47	0.300666	2.42	0.818635
2.51	0.00662739	2.46	0.0137591	2.48	0.305941	2.43	0.820686
2.52	0.00662739	2.47	0.0145379	2.49	0.311216	2.44	0.822737
2.53	0.00638193	2.48	0.0142783	2.5	0.316491	2.45	0.824788
2.54	0.00662739	2.49	0.0142783	2.51	0.321766	2.46	0.826839
2.55	0.00662739	2.5	0.0145379	2.52	0.327041	2.47	0.828597
2.56	0.00662739	2.51	0.0147975	2.53	0.332593	2.48	0.830355
2.57	0.00662739	2.52	0.0145379	2.54	0.337868	2.49	0.832406
2.58	0.00662739	2.53	0.0150571	2.55	0.343143	2.5	0.834163
2.59	0.00662739	2.54	0.0153167	2.56	0.348418	2.51	0.836214
2.6	0.00638193	2.55	0.0150571	2.57	0.353415	2.52	0.837679
2.61	0.00662739	2.56	0.0155763	2.58	0.35869	2.53	0.83973
2.62	0.00662739	2.57	0.0158359	2.59	0.363687	2.54	0.841488
2.63	0.00662739	2.58	0.0158359	2.6	0.368962	2.55	0.842953
2.64	0.00662739	2.59	0.0163551	2.61	0.374237	2.56	0.844711
2.65	0.00662739	2.6	0.0166147	2.62	0.379234	2.57	0.846469
2.66	0.00662739	2.61	0.0166147	2.63	0.384231	2.58	0.847934
2.67	0.00687285	2.62	0.0168744	2.64	0.389506	2.59	0.849692
2.68	0.00687285	2.63	0.0173936	2.65	0.394781	2.6	0.85145
2.69	0.00687285	2.64	0.017134	2.66	0.400056	2.61	0.852329
2.7	0.00662739	2.65	0.017134	2.67	0.405053	2.62	0.85438
2.71	0.00662739	2.66	0.0176532	2.68	0.410328	2.63	0.855845
2.72	0.00687285	2.67	0.0179128	2.69	0.415047	2.64	0.85731
2.73	0.00687285	2.68	0.0181724	2.7	0.420044	2.65	0.859068
2.74	0.00711831	2.69	0.0186916	2.71	0.424764	2.66	0.86024
2.75	0.00687285	2.7	0.0189512	2.72	0.429484	2.67	0.861998
2.76	0.00687285	2.71	0.0186916	2.73	0.434481	2.68	0.86317
2.77	0.00736377	2.72	0.0192108	2.74	0.439478	2.69	0.864928
2.78	0.00687285	2.73	0.0194704	2.75	0.44392	2.7	0.8661
2.79	0.00711831	2.74	0.01973	2.76	0.448917	2.71	0.867272
2.8	0.00736377	2.75	0.0202492	2.77	0.453637	2.72	0.86903
2.81	0.00711831	2.76	0.0202492	2.78	0.458079	2.73	0.870495
2.82	0.00687285	2.77	0.0202492	2.79	0.463076	2.74	0.871667
2.83	0.00760923	2.78	0.0207684	2.8	0.46724	2.75	0.872546
2.84	0.00736377	2.79	0.0212876	2.81	0.472238	2.76	0.874304
2.85	0.00687285	2.8	0.0212876	2.82	0.47668	2.77	0.875769
2.86	0.00711831	2.81	0.0218069	2.83	0.481122	2.78	0.876648
2.87	0.00760923	2.82	0.0223261	2.84	0.485564	2.79	0.878113
2.88	0.00736377	2.83	0.0223261	2.85	0.490006	2.8	0.879285
2.89	0.00736377	2.84	0.0231049	2.86	0.494725	2.81	0.880164
2.9	0.00760923	2.85	0.0233645	2.87	0.49889	2.82	0.881629
2.91	0.00760923	2.86	0.0233645	2.88	0.503054	2.83	0.882508
2.92	0.00760923	2.87	0.0238837	2.89	0.507218	2.84	0.88368
2.93	0.00760923	2.88	0.0244029	2.9	0.51166	2.85	0.885145
2.94	0.00760923	2.89	0.0246625	2.91	0.515825	2.86	0.88661
2.95	0.00760923	2.9	0.0246625	2.92	0.520267	2.87	0.887782
2.96	0.00785469	2.91	0.0251817	2.93	0.524431	2.88	0.888661
2.97	0.00785469	2.92	0.0254413	2.94	0.528318	2.89	0.889833
2.98	0.00760923	2.93	0.0257009	2.95	0.532204	2.9	0.891005
2.99	0.00785469	2.94	0.0264798	2.96	0.536369	2.91	0.891884
3	0.00785469	2.95	0.0272586	2.97	0.540533	2.92	0.893056
3.01	0.00760923	2.96	0.0272586	2.98	0.544697	2.93	0.893642
3.02	0.00785469	2.97	0.0277778	2.99	0.548306	2.94	0.895107
3.03	0.00785469	2.98	0.028297	3	0.551916	2.95	0.895986
3.04	0.00760923	2.99	0.0285566	3.01	0.556358	2.96	0.897158
3.05	0.00785469	3	0.0290758	3.02	0.559689	2.97	0.898037
3.06	0.00810015	3.01	0.029595	3.03	0.563576	2.98	0.898916
3.07	0.00760923	3.02	0.0298546	3.04	0.567185	2.99	0.899795
3.08	0.00785469	3.03	0.0303738	3.05	0.571072	3	0.900967
3.09	0.00810015	3.04	0.0311526	3.06	0.574958	3.01	0.902139
3.1	0.00810015	3.05	0.0319315	3.07	0.578567	3.02	0.903311
3.11	0.00785469	3.06	0.0321911	3.08	0.581899	3.03	0.903897
3.12	0.00785469	3.07	0.0329699	3.09	0.585508	3.04	0.904483
3.13	0.00810015	3.08	0.0329699	3.1	0.58884	3.05	0.905362
3.14	0.00810015	3.09	0.0337487	3.11	0.592171	3.06	0.905948
3.15	0.00785469	3.1	0.0345275	3.12	0.596058	3.07	0.907706
3.16	0.00834561	3.11	0.0347871	3.13	0.599112	3.08	0.908585
3.17	0.00810015	3.12	0.0355659	3.14	0.602165	3.09	0.908878
3.18	0.00834561	3.13	0.0363448	3.15	0.606052	3.1	0.910343
3.19	0.00859107	3.14	0.0366044	3.16	0.609384	3.11	0.910929
3.2	0.00859107	3.15	0.0376428	3.17	0.612715	3.12	0.911515
3.21	0.00859107	3.16	0.038162	3.18	0.615769	3.13	0.912687
3.22	0.00810015	3.17	0.0389408	3.19	0.618823	3.14	0.913566
3.23	0.00810015	3.18	0.0397196	3.2	0.622154	3.15	0.914152
3.24	0.00859107	3.19	0.0404984	3.21	0.625486	3.16	0.915031
3.25	0.00859107	3.2	0.0410177	3.22	0.628262	3.17	0.91591
3.26	0.00859107	3.21	0.0415369	3.23	0.631594	3.18	0.916203
3.27	0.00859107	3.22	0.0425753	3.24	0.63437	3.19	0.917375
3.28	0.00883652	3.23	0.0433541	3.25	0.637146	3.2	0.918254
3.29	0.00883652	3.24	0.0441329	3.26	0.640478	3.21	0.918547
3.3	0.00883652	3.25	0.0449117	3.27	0.643531	3.22	0.919719
3.31	0.00883652	3.26	0.0459502	3.28	0.646585	3.23	0.920305
3.32	0.00883652	3.27	0.046729	3.29	0.649361	3.24	0.920598
3.33	0.00883652	3.28	0.0475078	3.3	0.652138	3.25	0.922063
3.34	0.00883652	3.29	0.0485462	3.31	0.654914	3.26	0.922942
3.35	0.00883652	3.3	0.049325	3.32	0.657413	3.27	0.923235
3.36	0.00883652	3.31	0.0503634	3.33	0.660466	3.28	0.923821
3.37	0.00883652	3.32	0.0514019	3.34	0.662965	3.29	0.9247
3.38	0.00883652	3.33	0.0524403	3.35	0.665464	3.3	0.925286
3.39	0.00908198	3.34	0.0532191	3.36	0.66824	3.31	0.926165
3.4	0.00908198	3.35	0.0539979	3.37	0.671016	3.32	0.926458
3.41	0.00932744	3.36	0.055296	3.38	0.673792	3.33	0.927923
3.42	0.00908198	3.37	0.0563344	3.39	0.676013	3.34	0.928509
3.43	0.00908198	3.38	0.0576324	3.4	0.67879	3.35	0.928509
3.44	0.00932744	3.39	0.0584112	3.41	0.681288	3.36	0.929388
3.45	0.0095729	3.4	0.0594496	3.42	0.683787	3.37	0.929974
3.46	0.00932744	3.41	0.0607477	3.43	0.686285	3.38	0.930267
3.47	0.00932744	3.42	0.0615265	3.44	0.688506	3.39	0.931146
3.48	0.00932744	3.43	0.0630841	3.45	0.691005	3.4	0.931732
3.49	0.00932744	3.44	0.0643821	3.46	0.693504	3.41	0.932025
3.5	0.00981836	3.45	0.0654206	3.47	0.696002	3.42	0.933197
3.51	0.00932744	3.46	0.0667186	3.48	0.698223	3.43	0.933783
3.52	0.00932744	3.47	0.067757	3.49	0.700444	3.44	0.934076
3.53	0.00981836	3.48	0.0693146	3.5	0.702943	3.45	0.934955
3.54	0.00981836	3.49	0.0703531	3.51	0.704886	3.46	0.935248
3.55	0.00981836	3.5	0.0713915	3.52	0.707385	3.47	0.936127
3.56	0.00981836	3.51	0.0732087	3.53	0.709328	3.48	0.937006
3.57	0.00981836	3.52	0.0745067	3.54	0.711549	3.49	0.937006
3.58	0.00981836	3.53	0.0760644	3.55	0.71377	3.5	0.937885
3.59	0.00981836	3.54	0.0773624	3.56	0.715991	3.51	0.938471
3.6	0.00981836	3.55	0.07892	3.57	0.717934	3.52	0.938764
3.61	0.0100638	3.56	0.0804777	3.58	0.720155	3.53	0.93935
3.62	0.0103093	3.57	0.0820353	3.59	0.722099	3.54	0.939643
3.63	0.0100638	3.58	0.0835929	3.6	0.724042	3.55	0.940522
3.64	0.0100638	3.59	0.0851506	3.61	0.726541	3.56	0.941108
3.65	0.0100638	3.6	0.0864486	3.62	0.728484	3.57	0.941401
3.66	0.0108002	3.61	0.0880062	3.63	0.730428	3.58	0.94228
3.67	0.0105547	3.62	0.0898235	3.64	0.732371	3.59	0.942573
3.68	0.0103093	3.63	0.0913811	3.65	0.734314	3.6	0.942573
3.69	0.0105547	3.64	0.0929387	3.66	0.736258	3.61	0.943452
3.7	0.0100638	3.65	0.0950156	3.67	0.738201	3.62	0.944623
3.71	0.0105547	3.66	0.0965732	3.68	0.739867	3.63	0.944623
3.72	0.0105547	3.67	0.0983904	3.69	0.74181	3.64	0.944916
3.73	0.0105547	3.68	0.100208	3.7	0.743476	3.65	0.945502
3.74	0.0103093	3.69	0.101765	3.71	0.745419	3.66	0.946088
3.75	0.0108002	3.7	0.103842	3.72	0.74764	3.67	0.946381
3.76	0.0108002	3.71	0.105919	3.73	0.749306	3.68	0.946967
3.77	0.0108002	3.72	0.107477	3.74	0.750694	3.69	0.947846
3.78	0.0112911	3.73	0.109553	3.75	0.752637	3.7	0.947846
3.79	0.0108002	3.74	0.111111	3.76	0.754026	3.71	0.948725
3.8	0.0108002	3.75	0.113188	3.77	0.755691	3.72	0.949018
3.81	0.0110457	3.76	0.115524	3.78	0.757912	3.73	0.949311
3.82	0.0110457	3.77	0.117342	3.79	0.759578	3.74	0.949897
3.83	0.0110457	3.78	0.118899	3.8	0.761244	3.75	0.950483
3.84	0.0112911	3.79	0.121236	3.81	0.762909	3.76	0.950483
3.85	0.0115366	3.8	0.123313	3.82	0.764298	3.77	0.951069
3.86	0.0112911	3.81	0.125649	3.83	0.766241	3.78	0.951655
3.87	0.0110457	3.82	0.127726	3.84	0.767907	3.79	0.951655
3.88	0.0115366	3.83	0.129803	3.85	0.769017	3.8	0.952534
3.89	0.0110457	3.84	0.132139	3.86	0.770683	3.81	0.952827
3.9	0.0112911	3.85	0.134216	3.87	0.772349	3.82	0.952827
3.91	0.011782	3.86	0.136293	3.88	0.773737	3.83	0.953413
3.92	0.011782	3.87	0.138629	3.89	0.77568	3.84	0.953999
3.93	0.0115366	3.88	0.140706	3.9	0.777068	3.85	0.953999
3.94	0.0120275	3.89	0.143562	3.91	0.778456	3.86	0.955171
3.95	0.011782	3.9	0.145639	3.92	0.7804	3.87	0.955757
3.96	0.0120275	3.91	0.147715	3.93	0.78151	3.88	0.95605
3.97	0.0120275	3.92	0.150312	3.94	0.782898	3.89	0.956343
3.98	0.0120275	3.93	0.152648	3.95	0.784287	3.9	0.956636
3.99	0.0120275	3.94	0.154984	3.96	0.785952	3.91	0.956929
4	0.012273	3.95	0.15758	3.97	0.78734	3.92	0.957515
4.01	0.0120275	3.96	0.159917	3.98	0.788728	3.93	0.957515
4.02	0.0125184	3.97	0.162253	3.99	0.789839	3.94	0.958101
4.03	0.0125184	3.98	0.16459	4	0.791227	3.95	0.958394
4.04	0.0127639	3.99	0.167186	4.01	0.792893	3.96	0.958687
4.05	0.0125184	4	0.169522	4.02	0.794281	3.97	0.959273
4.06	0.0127639	4.01	0.172378	4.03	0.795391	3.98	0.959273
4.07	0.0125184	4.02	0.174714	4.04	0.79678	3.99	0.959859
4.08	0.0125184	4.03	0.17731	4.05	0.798445	4	0.959859
4.09	0.0127639	4.04	0.179907	4.06	0.799556	4.01	0.960152
4.1	0.0130093	4.05	0.182762	4.07	0.800666	4.02	0.961031
4.11	0.0130093	4.06	0.184839	4.08	0.801777	4.03	0.961031
4.12	0.0130093	4.07	0.187695	4.09	0.803443	4.04	0.961324
4.13	0.0132548	4.08	0.190291	4.1	0.804553	4.05	0.96191
4.14	0.0132548	4.09	0.193146	4.11	0.806219	4.06	0.962496
4.15	0.0132548	4.1	0.195742	4.12	0.807329	4.07	0.962496
4.16	0.0132548	4.11	0.198598	4.13	0.80844	4.08	0.963082
4.17	0.0135002	4.12	0.201194	4.14	0.80955	4.09	0.963375
4.18	0.0135002	4.13	0.20405	4.15	0.810383	4.1	0.963375
4.19	0.0135002	4.14	0.206646	4.16	0.811771	4.11	0.963668
4.2	0.0135002	4.15	0.209242	4.17	0.813437	4.12	0.964254
4.21	0.0139912	4.16	0.212098	4.18	0.813992	4.13	0.964547
4.22	0.0139912	4.17	0.214694	4.19	0.81538	4.14	0.96484
4.23	0.0139912	4.18	0.217549	4.2	0.816768	4.15	0.965426
4.24	0.0139912	4.19	0.220405	4.21	0.817879	4.16	0.965426
4.25	0.0139912	4.2	0.223261	4.22	0.818989	4.17	0.966012
4.26	0.0144821	4.21	0.225857	4.23	0.8201	4.18	0.966012
4.27	0.0144821	4.22	0.228712	4.24	0.820933	4.19	0.966598
4.28	0.0144821	4.23	0.231568	4.25	0.822321	4.2	0.966891
4.29	0.0142366	4.24	0.234683	4.26	0.823431	4.21	0.967184
4.3	0.0144821	4.25	0.237279	4.27	0.824542	4.22	0.966891
4.31	0.0144821	4.26	0.239875	4.28	0.825652	4.23	0.967477
4.32	0.014973	4.27	0.24325	4.29	0.826485	4.24	0.96777
4.33	0.0147275	4.28	0.245846	4.3	0.827596	4.25	0.968356
4.34	0.014973	4.29	0.248702	4.31	0.828706	4.26	0.968649
4.35	0.0152185	4.3	0.251298	4.32	0.829539	4.27	0.968942
4.36	0.014973	4.31	0.254673	4.33	0.83065	4.28	0.969235
4.37	0.014973	4.32	0.257269	4.34	0.83176	4.29	0.969235
4.38	0.014973	4.33	0.260644	4.35	0.832871	4.3	0.969821
4.39	0.0152185	4.34	0.26298	4.36	0.833703	4.31	0.969821
4.4	0.0152185	4.35	0.265836	4.37	0.834814	4.32	0.970114
4.41	0.0157094	4.36	0.269211	4.38	0.835924	4.33	0.970407
4.42	0.0159548	4.37	0.272066	4.39	0.836202	4.34	0.9707
4.43	0.0157094	4.38	0.274922	4.4	0.837868	4.35	0.970993
4.44	0.0157094	4.39	0.277778	4.41	0.838701	4.36	0.971286
4.45	0.0162003	4.4	0.280893	4.42	0.839534	4.37	0.971579
4.46	0.0159548	4.41	0.283749	4.43	0.840644	4.38	0.971579
4.47	0.0159548	4.42	0.286345	4.44	0.841199	4.39	0.971872
4.48	0.0162003	4.43	0.28946	4.45	0.84231	4.4	0.972165
4.49	0.0162003	4.44	0.292316	4.46	0.84342	4.41	0.972458
4.5	0.0162003	4.45	0.295171	4.47	0.844531	4.42	0.972458
4.51	0.0166912	4.46	0.298027	4.48	0.845364	4.43	0.972751
4.52	0.0169367	4.47	0.300883	4.49	0.846197	4.44	0.973044
4.53	0.0166912	4.48	0.303738	4.5	0.847029	4.45	0.97363
4.54	0.0171821	4.49	0.306854	4.51	0.84814	4.46	0.97363
4.55	0.0171821	4.5	0.309709	4.52	0.848695	4.47	0.973923
4.56	0.0171821	4.51	0.312565	4.53	0.849806	4.48	0.973923
4.57	0.0171821	4.52	0.31568	4.54	0.850639	4.49	0.974509
4.58	0.0174276	4.53	0.318795	4.55	0.851194	4.5	0.974509
4.59	0.0174276	4.54	0.321132	4.56	0.852304	4.51	0.974802
4.6	0.017673	4.55	0.324247	4.57	0.853137	4.52	0.975095
4.61	0.017673	4.56	0.327103	4.58	0.853692	4.53	0.975095
4.62	0.018164	4.57	0.329958	4.59	0.854525	4.54	0.975388
4.63	0.018164	4.58	0.333074	4.6	0.855636	4.55	0.975681
4.64	0.018164	4.59	0.336189	4.61	0.856469	4.56	0.976267
4.65	0.018164	4.6	0.338525	4.62	0.857301	4.57	0.975974
4.66	0.0184094	4.61	0.341641	4.63	0.858134	4.58	0.976267
4.67	0.0184094	4.62	0.344756	4.64	0.85869	4.59	0.97656
4.68	0.0184094	4.63	0.347612	4.65	0.8598	4.6	0.97656
4.69	0.0191458	4.64	0.350467	4.66	0.860633	4.61	0.976853
4.7	0.0193913	4.65	0.353323	4.67	0.861466	4.62	0.977439
4.71	0.0191458	4.66	0.355919	4.68	0.862021	4.63	0.977732
4.72	0.0189003	4.67	0.359294	4.69	0.862854	4.64	0.977732
4.73	0.0193913	4.68	0.36189	4.7	0.863964	4.65	0.978025
4.74	0.0193913	4.69	0.364486	4.71	0.864242	4.66	0.978025
4.75	0.0196367	4.7	0.367082	4.72	0.865353	4.67	0.978318
4.76	0.0198822	4.71	0.370197	4.73	0.865908	4.68	0.978611
4.77	0.0201276	4.72	0.373313	4.74	0.866463	4.69	0.978904
4.78	0.0201276	4.73	0.375649	4.75	0.867296	4.7	0.978611
4.79	0.0203731	4.74	0.378505	4.76	0.868129	4.71	0.978904
4.8	0.0203731	4.75	0.38162	4.77	0.868962	4.72	0.979197
4.81	0.0203731	4.76	0.384216	4.78	0.869517	4.73	0.97949
4.82	0.020864	4.77	0.387331	4.79	0.87035	4.74	0.97949
4.83	0.0211095	4.78	0.389927	4.8	0.870905	4.75	0.980076
4.84	0.0211095	4.79	0.392783	4.81	0.872016	4.76	0.980076
4.85	0.0211095	4.8	0.395639	4.82	0.872293	4.77	0.980076
4.86	0.0211095	4.81	0.398235	4.83	0.873126	4.78	0.980076
4.87	0.0213549	4.82	0.40109	4.84	0.873959	4.79	0.980076
4.88	0.0218459	4.83	0.403427	4.85	0.874514	4.8	0.980662
4.89	0.0220913	4.84	0.406542	4.86	0.875069	4.81	0.980662
4.9	0.0220913	4.85	0.408879	4.87	0.875347	4.82	0.980955
4.91	0.0220913	4.86	0.411994	4.88	0.87618	4.83	0.980955
4.92	0.0225822	4.87	0.414849	4.89	0.877013	4.84	0.981248
4.93	0.0228277	4.88	0.417186	4.9	0.877568	4.85	0.981541
4.94	0.0228277	4.89	0.420042	4.91	0.878679	4.86	0.981541
4.95	0.0228277	4.9	0.422638	4.92	0.879234	4.87	0.981834
4.96	0.0233186	4.91	0.425234	4.93	0.879511	4.88	0.98242
4.97	0.0233186	4.92	0.428089	4.94	0.880344	4.89	0.982127
4.98	0.0233186	4.93	0.430685	4.95	0.8809	4.9	0.982127
4.99	0.0238095	4.94	0.433022	4.96	0.88201	4.91	0.98242
5	0.0238095	4.95	0.435877	4.97	0.882565	4.92	0.982713
5.01	0.024055	4.96	0.438733	4.98	0.882843	4.93	0.983006
5.02	0.0243004	4.97	0.44107	4.99	0.883676	4.94	0.983299
5.03	0.0245459	4.98	0.443666	5	0.883953	4.95	0.983006
5.04	0.0245459	4.99	0.446262	5.01	0.885064	4.96	0.983299
5.05	0.0247914	5	0.448858	5.02	0.885341	4.97	0.983592
5.06	0.0250368	5.01	0.451194	5.03	0.886174	4.98	0.983592
5.07	0.0247914	5.02	0.453531	5.04	0.886452	4.99	0.984178
5.08	0.0255277	5.03	0.456646	5.05	0.887285	5	0.983885
5.09	0.0255277	5.04	0.458723	5.06	0.88784	5.01	0.984178
5.1	0.0257732	5.05	0.461578	5.07	0.888395	5.02	0.983885
5.11	0.0265096	5.06	0.463915	5.08	0.889228	5.03	0.984764
5.12	0.0265096	5.07	0.466251	5.09	0.889783	5.04	0.985057
5.13	0.0265096	5.08	0.468847	5.1	0.890061	5.05	0.984764
5.14	0.026755	5.09	0.471443	5.11	0.890616	5.06	0.984764
5.15	0.0270005	5.1	0.47378	5.12	0.891172	5.07	0.985057
5.16	0.0270005	5.11	0.476116	5.13	0.891727	5.08	0.985057
5.17	0.0277369	5.12	0.478453	5.14	0.89256	5.09	0.985057
5.18	0.0277369	5.13	0.481049	5.15	0.893115	5.1	0.985643
5.19	0.0279823	5.14	0.483385	5.16	0.893393	5.11	0.985643
5.2	0.0282278	5.15	0.486241	5.17	0.894225	5.12	0.985936
5.21	0.0287187	5.16	0.488318	5.18	0.894503	5.13	0.985936
5.22	0.0289642	5.17	0.490395	5.19	0.895336	5.14	0.985936
5.23	0.0289642	5.18	0.492991	5.2	0.895891	5.15	0.985936
5.24	0.0292096	5.19	0.495327	5.21	0.896446	5.16	0.985936
5.25	0.0294551	5.2	0.497404	5.22	0.897002	5.17	0.986229
5.26	0.0297005	5.21	0.49974	5.23	0.897002	5.18	0.986229
5.27	0.0301915	5.22	0.502077	5.24	0.897835	5.19	0.986229
5.28	0.0301915	5.23	0.504673	5.25	0.898667	5.2	0.987108
5.29	0.0306824	5.24	0.50675	5.26	0.899223	5.21	0.987108
5.3	0.0309278	5.25	0.509086	5.27	0.899778	5.22	0.986815
5.31	0.0311733	5.26	0.511423	5.28	0.900333	5.23	0.986815
5.32	0.0314188	5.27	0.513499	5.29	0.900333	5.24	0.987108
5.33	0.0319097	5.28	0.516096	5.3	0.900888	5.25	0.987108
5.34	0.0316642	5.29	0.518172	5.31	0.901444	5.26	0.987401
5.35	0.0319097	5.3	0.520509	5.32	0.901721	5.27	0.987401
5.36	0.0324006	5.31	0.522845	5.33	0.902554	5.28	0.987987
5.37	0.032646	5.32	0.524663	5.34	0.902832	5.29	0.987987
5.38	0.033137	5.33	0.526999	5.35	0.902832	5.3	0.987401
5.39	0.0333824	5.34	0.529076	5.36	0.903942	5.31	0.987694
5.4	0.0341188	5.35	0.531412	5.37	0.90422	5.32	0.98828
5.41	0.0338733	5.36	0.533749	5.38	0.905053	5.33	0.988573
5.42	0.0343643	5.37	0.535566	5.39	0.904775	5.34	0.98828
5.43	0.0351006	5.38	0.537902	5.4	0.905608	5.35	0.988866
5.44	0.0348552	5.39	0.539979	5.41	0.906163	5.36	0.988866
5.45	0.0351006	5.4	0.542056	5.42	0.906718	5.37	0.988573
5.46	0.0355916	5.41	0.544393	5.43	0.907274	5.38	0.988866
5.47	0.0355916	5.42	0.54621	5.44	0.907829	5.39	0.989159
5.48	0.0365734	5.43	0.548027	5.45	0.908384	5.4	0.989159
5.49	0.0368189	5.44	0.550623	5.46	0.908662	5.41	0.989159
5.5	0.0373098	5.45	0.55244	5.47	0.909217	5.42	0.989452
5.51	0.0375552	5.46	0.554258	5.48	0.909772	5.43	0.989452
5.52	0.0378007	5.47	0.556334	5.49	0.91005	5.44	0.989452
5.53	0.0380461	5.48	0.558152	5.5	0.910605	5.45	0.989452
5.54	0.0382916	5.49	0.560488	5.51	0.910883	5.46	0.989452
5.55	0.039028	5.5	0.562305	5.52	0.911438	5.47	0.989745
5.56	0.039028	5.51	0.564382	5.53	0.911716	5.48	0.989745
5.57	0.0395189	5.52	0.566199	5.54	0.912271	5.49	0.990331
5.58	0.0400098	5.53	0.568276	5.55	0.912549	5.5	0.990038
5.59	0.0405007	5.54	0.570872	5.56	0.912549	5.51	0.990331
5.6	0.0405007	5.55	0.57243	5.57	0.913104	5.52	0.990331
5.61	0.0412371	5.56	0.574247	5.58	0.913659	5.53	0.990331
5.62	0.041728	5.57	0.576584	5.59	0.914492	5.54	0.990624
5.63	0.0419735	5.58	0.578141	5.6	0.915047	5.55	0.990624
5.64	0.0422189	5.59	0.580218	5.61	0.915325	5.56	0.990624
5.65	0.0429553	5.6	0.582295	5.62	0.915602	5.57	0.990917
5.66	0.0432008	5.61	0.583333	5.63	0.916158	5.58	0.990624
5.67	0.0434462	5.62	0.58541	5.64	0.916158	5.59	0.990917
5.68	0.0441826	5.63	0.587747	5.65	0.916713	5.6	0.99121
5.69	0.0446735	5.64	0.589304	5.66	0.917546	5.61	0.99121
5.7	0.0446735	5.65	0.591121	5.67	0.917268	5.62	0.991503
5.71	0.0456554	5.66	0.593198	5.68	0.918101	5.63	0.991503
5.72	0.0456554	5.67	0.594756	5.69	0.918379	5.64	0.991796
5.73	0.0459008	5.68	0.596573	5.7	0.918656	5.65	0.991503
5.74	0.0466372	5.69	0.59839	5.71	0.919489	5.66	0.991796
5.75	0.0471281	5.7	0.599948	5.72	0.919489	5.67	0.991503
5.76	0.0473736	5.71	0.602025	5.73	0.919767	5.68	0.991503
5.77	0.0478645	5.72	0.603583	5.74	0.9206	5.69	0.991796
5.78	0.0483554	5.73	0.605659	5.75	0.920877	5.7	0.992382
5.79	0.0486009	5.74	0.607217	5.76	0.921155	5.71	0.992089
5.8	0.0495827	5.75	0.608775	5.77	0.921433	5.72	0.991796
5.81	0.0500736	5.76	0.610852	5.78	0.921988	5.73	0.992675
5.82	0.0503191	5.77	0.61215	5.79	0.922265	5.74	0.992382
5.83	0.05081	5.78	0.613967	5.8	0.922543	5.75	0.992382
5.84	0.0517919	5.79	0.615524	5.81	0.923098	5.76	0.992675
5.85	0.0517919	5.8	0.616822	5.82	0.923376	5.77	0.992675
5.86	0.0520373	5.81	0.619159	5.83	0.923654	5.78	0.992675
5.87	0.0530191	5.82	0.620717	5.84	0.923931	5.79	0.992675
5.88	0.0535101	5.83	0.622534	5.85	0.924486	5.8	0.992675
5.89	0.054001	5.84	0.623832	5.86	0.925042	5.81	0.992968
5.9	0.0547374	5.85	0.625649	5.87	0.925597	5.82	0.992968
5.91	0.0549828	5.86	0.627207	5.88	0.925597	5.83	0.992968
5.92	0.0557192	5.87	0.628764	5.89	0.925875	5.84	0.992968
5.93	0.0562101	5.88	0.630582	5.9	0.92643	5.85	0.992968
5.94	0.0564556	5.89	0.632139	5.91	0.926707	5.86	0.992968
5.95	0.0571919	5.9	0.633697	5.92	0.926985	5.87	0.993261
5.96	0.0579283	5.91	0.635514	5.93	0.927263	5.88	0.993554
5.97	0.0586647	5.92	0.637072	5.94	0.927818	5.89	0.993554
5.98	0.0589102	5.93	0.63837	5.95	0.92754	5.9	0.993261
5.99	0.0594011	5.94	0.640187	5.96	0.928096	5.91	0.993554
6	0.0603829	5.95	0.641485	5.97	0.928928	5.92	0.993847
6.01	0.0606284	5.96	0.643043	5.98	0.929484	5.93	0.993847
6.02	0.0611193	5.97	0.6446	5.99	0.929206	5.94	0.993847
6.03	0.0621011	5.98	0.645898	6	0.929761	5.95	0.993847
6.04	0.062592	5.99	0.647456	6.01	0.930039	5.96	0.993847
6.05	0.0633284	6	0.649013	6.02	0.930594	5.97	0.99414
6.06	0.0640648	6.01	0.650312	6.03	0.930872	5.98	0.994433
6.07	0.0643103	6.02	0.651869	6.04	0.930872	5.99	0.994433
6.08	0.0650466	6.03	0.653427	6.05	0.931427	6	0.99414
6.09	0.065783	6.04	0.654725	6.06	0.931705	6.01	0.99414
6.1	0.0667649	6.05	0.656282	6.07	0.931705	6.02	0.99414
6.11	0.0670103	6.06	0.65784	6.08	0.931982	6.03	0.99414
6.12	0.0679921	6.07	0.659138	6.09	0.932537	6.04	0.99414
6.13	0.0684831	6.08	0.660696	6.1	0.933093	6.05	0.994433
6.14	0.068974	6.09	0.661994	6.11	0.93337	6.06	0.994433
6.15	0.0699558	6.1	0.663551	6.12	0.933926	6.07	0.994433
6.16	0.0706922	6.11	0.665369	6.13	0.934203	6.08	0.994726
6.17	0.0714286	6.12	0.666667	6.14	0.934481	6.09	0.994726
6.18	0.0719195	6.13	0.667965	6.15	0.934481	6.1	0.995019
6.19	0.0726559	6.14	0.669003	6.16	0.934481	6.11	0.995019
6.2	0.0731468	6.15	0.670561	6.17	0.935314	6.12	0.994726
6.21	0.0741286	6.16	0.671599	6.18	0.935314	6.13	0.995019
6.22	0.0751105	6.17	0.672897	6.19	0.935869	6.14	0.995312
6.23	0.0753559	6.18	0.674455	6.2	0.936147	6.15	0.995312
6.24	0.0758468	6.19	0.676012	6.21	0.936702	6.16	0.995312
6.25	0.0765832	6.2	0.67757	6.22	0.936979	6.17	0.995312
6.26	0.0778105	6.21	0.678609	6.23	0.937257	6.18	0.995019
6.27	0.0783014	6.22	0.680166	6.24	0.937257	6.19	0.995312
6.28	0.0792833	6.23	0.681205	6.25	0.937535	6.2	0.995312
6.29	0.0800196	6.24	0.682503	6.26	0.937812	6.21	0.995312
6.3	0.080756	6.25	0.683801	6.27	0.93809	6.22	0.995605
6.31	0.0814924	6.26	0.685358	6.28	0.938645	6.23	0.995312
6.32	0.0824742	6.27	0.686397	6.29	0.938645	6.24	0.995312
6.33	0.0829651	6.28	0.687435	6.3	0.939478	6.25	0.995605
6.34	0.083947	6.29	0.688993	6.31	0.939478	6.26	0.995605
6.35	0.0846834	6.3	0.690291	6.32	0.939478	6.27	0.995605
6.36	0.0856652	6.31	0.691589	6.33	0.939478	6.28	0.995605
6.37	0.0864016	6.32	0.692887	6.34	0.940311	6.29	0.995605
6.38	0.0873834	6.33	0.693925	6.35	0.940589	6.3	0.996191
6.39	0.0881198	6.34	0.695223	6.36	0.941144	6.31	0.995605
6.4	0.0886107	6.35	0.696262	6.37	0.941144	6.32	0.995605
6.41	0.0895925	6.36	0.69756	6.38	0.941144	6.33	0.996191
6.42	0.0903289	6.37	0.698858	6.39	0.941699	6.34	0.996484
6.43	0.0913108	6.38	0.700156	6.4	0.941977	6.35	0.995898
6.44	0.092538	6.39	0.701194	6.41	0.941977	6.36	0.996484
6.45	0.093029	6.4	0.702752	6.42	0.942532	6.37	0.996191
6.46	0.0940108	6.41	0.703531	6.43	0.94281	6.38	0.996191
6.47	0.0949926	6.42	0.704829	6.44	0.943087	6.39	0.996484
6.48	0.095729	6.43	0.706386	6.45	0.943365	6.4	0.996191
6.49	0.0967108	6.44	0.707165	6.46	0.943365	6.41	0.996777
6.5	0.0979381	6.45	0.708463	6.47	0.943642	6.42	0.996191
6.51	0.0986745	6.46	0.709502	6.48	0.94392	6.43	0.996484
6.52	0.0994109	6.47	0.71028	6.49	0.94392	6.44	0.996484
6.53	0.100393	6.48	0.711838	6.5	0.944475	6.45	0.996484
6.54	0.10162	6.49	0.713396	6.51	0.944475	6.46	0.996484
6.55	0.102111	6.5	0.714434	6.52	0.944753	6.47	0.996484
6.56	0.103093	6.51	0.715472	6.53	0.945031	6.48	0.996484
6.57	0.10432	6.52	0.716251	6.54	0.945586	6.49	0.996777
6.58	0.105056	6.53	0.717549	6.55	0.945863	6.5	0.996777
6.59	0.106038	6.54	0.718588	6.56	0.946141	6.51	0.996777
6.6	0.107266	6.55	0.719626	6.57	0.946419	6.52	0.996777
6.61	0.108002	6.56	0.720665	6.58	0.946419	6.53	0.99707
6.62	0.108984	6.57	0.721703	6.59	0.946974	6.54	0.996484
6.63	0.109966	6.58	0.722741	6.6	0.947252	6.55	0.99707
6.64	0.111193	6.59	0.72378	6.61	0.947529	6.56	0.99707
6.65	0.112175	6.6	0.725337	6.62	0.947529	6.57	0.996777
6.66	0.113157	6.61	0.726116	6.63	0.947807	6.58	0.99707
6.67	0.114384	6.62	0.727414	6.64	0.948084	6.59	0.99707
6.68	0.114875	6.63	0.728193	6.65	0.948084	6.6	0.99707
6.69	0.116102	6.64	0.729232	6.66	0.948362	6.61	0.997363
6.7	0.117329	6.65	0.73053	6.67	0.94864	6.62	0.997363
6.71	0.11782	6.66	0.731308	6.68	0.94864	6.63	0.99707
6.72	0.119293	6.67	0.732606	6.69	0.949195	6.64	0.997363
6.73	0.120275	6.68	0.733126	6.7	0.949195	6.65	0.997363
6.74	0.121502	6.69	0.734424	6.71	0.94975	6.66	0.997363
6.75	0.122484	6.7	0.735462	6.72	0.950028	6.67	0.997363
6.76	0.123711	6.71	0.736501	6.73	0.950028	6.68	0.997363
6.77	0.124693	6.72	0.737279	6.74	0.950583	6.69	0.997363
6.78	0.125675	6.73	0.738318	6.75	0.950583	6.7	0.997363
6.79	0.126902	6.74	0.739356	6.76	0.950861	6.71	0.997363
6.8	0.127884	6.75	0.740654	6.77	0.951138	6.72	0.997363
6.81	0.129111	6.76	0.741693	6.78	0.951416	6.73	0.997656
6.82	0.130339	6.77	0.742731	6.79	0.951694	6.74	0.997656
6.83	0.131075	6.78	0.74351	6.8	0.951694	6.75	0.997363
6.84	0.132548	6.79	0.744029	6.81	0.952249	6.76	0.997656
6.85	0.133775	6.8	0.745327	6.82	0.951971	6.77	0.997363
6.86	0.134757	6.81	0.746106	6.83	0.952249	6.78	0.997949
6.87	0.135739	6.82	0.747144	6.84	0.953082	6.79	0.997656
6.88	0.136966	6.83	0.748183	6.85	0.953359	6.8	0.997656
6.89	0.138193	6.84	0.748962	6.86	0.953082	6.81	0.997949
6.9	0.139421	6.85	0.75	6.87	0.953359	6.82	0.997656
6.91	0.140403	6.86	0.751038	6.88	0.953637	6.83	0.997949
6.92	0.14163	6.87	0.751817	6.89	0.953637	6.84	0.997949
6.93	0.142857	6.88	0.752596	6.9	0.953914	6.85	0.997949
6.94	0.14433	6.89	0.753634	6.91	0.95447	6.86	0.998242
6.95	0.145312	6.9	0.754413	6.92	0.95447	6.87	0.998242
6.96	0.146539	6.91	0.755452	6.93	0.95447	6.88	0.998242
6.97	0.147521	6.92	0.75649	6.94	0.95447	6.89	0.998242
6.98	0.148994	6.93	0.757269	6.95	0.955025	6.9	0.998242
6.99	0.149975	6.94	0.758048	6.96	0.955303	6.91	0.998242
7	0.151448	6.95	0.758827	6.97	0.955303	6.92	0.998242
7.01	0.15243	6.96	0.760125	6.98	0.95558	6.93	0.997949
7.02	0.153903	6.97	0.760644	6.99	0.955858	6.94	0.998242
7.03	0.15513	6.98	0.761682	7	0.955858	6.95	0.998242
7.04	0.156603	6.99	0.762461	7.01	0.956413	6.96	0.998242
7.05	0.157339	7	0.763499	7.02	0.956413	6.97	0.998242
7.06	0.158321	7.01	0.764019	7.03	0.956968	6.98	0.997949
7.07	0.160285	7.02	0.765057	7.04	0.956968	6.99	0.998242
7.08	0.161267	7.03	0.765836	7.05	0.956968	7	0.998242
7.09	0.162494	7.04	0.766355	7.06	0.957246	7.01	0.998242
7.1	0.163967	7.05	0.767913	7.07	0.957524	7.02	0.997949
7.11	0.165194	7.06	0.768692	7.08	0.957524	7.03	0.998828
7.12	0.166421	7.07	0.769211	7.09	0.958079	7.04	0.998535
7.13	0.167894	7.08	0.770509	7.1	0.958079	7.05	0.998535
7.14	0.169367	7.09	0.771028	7.11	0.957801	7.06	0.998535
7.15	0.170349	7.1	0.771807	7.12	0.958356	7.07	0.998535
7.16	0.171576	7.11	0.772586	7.13	0.958634	7.08	0.998828
7.17	0.173294	7.12	0.773364	7.14	0.959189	7.09	0.998828
7.18	0.174767	7.13	0.774403	7.15	0.959467	7.1	0.998242
7.19	0.175749	7.14	0.774922	7.16	0.959189	7.11	0.998242
7.2	0.17673	7.15	0.775961	7.17	0.959189	7.12	0.998828
7.21	0.178203	7.16	0.77648	7.18	0.959745	7.13	0.998535
7.22	0.179431	7.17	0.777518	7.19	0.959745	7.14	0.998535
7.23	0.181149	7.18	0.778297	7.2	0.959467	7.15	0.998535
7.24	0.182376	7.19	0.778816	7.21	0.9603	7.16	0.998828
7.25	0.183603	7.2	0.779595	7.22	0.9603	7.17	0.998828
7.26	0.185076	7.21	0.780633	7.23	0.9603	7.18	0.998535
7.27	0.186549	7.22	0.781153	7.24	0.960855	7.19	0.999121
7.28	0.187776	7.23	0.781931	7.25	0.960577	7.2	0.998828
7.29	0.189249	7.24	0.78271	7.26	0.960855	7.21	0.999121
7.3	0.190476	7.25	0.783229	7.27	0.961133	7.22	0.998828
7.31	0.191703	7.26	0.784008	7.28	0.960855	7.23	0.998535
7.32	0.193176	7.27	0.785306	7.29	0.96141	7.24	0.998828
7.33	0.194649	7.28	0.785566	7.3	0.961688	7.25	0.998828
7.34	0.196122	7.29	0.786345	7.31	0.961688	7.26	0.998828
7.35	0.197595	7.3	0.787124	7.32	0.961966	7.27	0.998828
7.36	0.198822	7.31	0.788162	7.33	0.961966	7.28	0.999121
7.37	0.200049	7.32	0.788681	7.34	0.962243	7.29	0.999414
7.38	0.201522	7.33	0.7892	7.35	0.962521	7.3	0.999121
7.39	0.20324	7.34	0.789979	7.36	0.962521	7.31	0.998828
7.4	0.204222	7.35	0.790498	7.37	0.963076	7.32	0.998828
7.41	0.206186	7.36	0.791796	7.38	0.963076	7.33	0.999121
7.42	0.207167	7.37	0.792575	7.39	0.963354	7.34	0.999121
7.43	0.208395	7.38	0.792835	7.4	0.963631	7.35	0.998828
7.44	0.210113	7.39	0.793873	7.41	0.963909	7.36	0.999121
7.45	0.211586	7.4	0.794393	7.42	0.963631	7.37	0.999121
7.46	0.213058	7.41	0.794912	7.43	0.963909	7.38	0.999121
7.47	0.214531	7.42	0.795691	7.44	0.964187	7.39	0.998535
7.48	0.216004	7.43	0.796469	7.45	0.964464	7.4	0.999121
7.49	0.217722	7.44	0.796989	7.46	0.964464	7.41	0.999121
7.5	0.218459	7.45	0.797767	7.47	0.964187	7.42	0.998828
7.51	0.220177	7.46	0.798806	7.48	0.964464	7.43	0.999121
7.52	0.221404	7.47	0.799325	7.49	0.964742	7.44	0.999121
7.53	0.223122	7.48	0.800104	7.5	0.965019	7.45	0.998828
7.54	0.224595	7.49	0.800623	7.51	0.965019	7.46	0.999414
7.55	0.226313	7.5	0.801142	7.52	0.965852	7.47	0.999121
7.56	0.227541	7.51	0.801661	7.53	0.965575	7.48	0.999121
7.57	0.228768	7.52	0.80244	7.54	0.965852	7.49	0.999707
7.58	0.230486	7.53	0.803479	7.55	0.965852	7.5	0.999414
7.59	0.231713	7.54	0.803738	7.56	0.965575	7.51	0.999121
7.6	0.233186	7.55	0.804517	7.57	0.96613	7.52	0.999414
7.61	0.23515	7.56	0.805036	7.58	0.966408	7.53	0.999414
7.62	0.236132	7.57	0.805556	7.59	0.966408	7.54	0.999121
7.63	0.237604	7.58	0.806334	7.6	0.966685	7.55	0.999414
7.64	0.239568	7.59	0.806854	7.61	0.966685	7.56	0.999121
7.65	0.241041	7.6	0.807373	7.62	0.966963	7.57	0.999414
7.66	0.242268	7.61	0.808411	7.63	0.96724	7.58	0.999121
7.67	0.243986	7.62	0.808671	7.64	0.96724	7.59	0.999121
7.68	0.245459	7.63	0.80945	7.65	0.967518	7.6	0.999121
7.69	0.246686	7.64	0.809969	7.66	0.967518	7.61	0.998828
7.7	0.24865	7.65	0.810748	7.67	0.967796	7.62	0.999414
7.71	0.249877	7.66	0.811526	7.68	0.967796	7.63	0.999414
7.72	0.25135	7.67	0.811526	7.69	0.968073	7.64	0.999121
7.73	0.253068	7.68	0.812565	7.7	0.968351	7.65	0.999414
7.74	0.254541	7.69	0.813344	7.71	0.968351	7.66	0.999121
7.75	0.255523	7.7	0.813344	7.72	0.968351	7.67	0.999414
7.76	0.257241	7.71	0.814123	7.73	0.968351	7.68	0.999414
7.77	0.258959	7.72	0.814901	7.74	0.968629	7.69	0.999414
7.78	0.260432	7.73	0.815161	7.75	0.968906	7.7	0.999414
7.79	0.261905	7.74	0.81594	7.76	0.968906	7.71	0.999414
7.8	0.263623	7.75	0.816719	7.77	0.968906	7.72	0.999414
7.81	0.26485	7.76	0.816978	7.78	0.969184	7.73	0.999414
7.82	0.266323	7.77	0.817497	7.79	0.968906	7.74	0.999707
7.83	0.268041	7.78	0.818536	7.8	0.969461	7.75	0.999707
7.84	0.269514	7.79	0.819055	7.81	0.970017	7.76	0.999707
7.85	0.271232	7.8	0.819574	7.82	0.970017	7.77	0.999414
7.86	0.272705	7.81	0.820093	7.83	0.970017	7.78	0.999414
7.87	0.273687	7.82	0.820353	7.84	0.970017	7.79	0.999414
7.88	0.27565	7.83	0.821391	7.85	0.970017	7.8	0.999414
7.89	0.277369	7.84	0.82217	7.86	0.970017	7.81	0.999414
7.9	0.278841	7.85	0.82243	7.87	0.970294	7.82	0.999414
7.91	0.280314	7.86	0.822949	7.88	0.970572	7.83	0.999414
7.92	0.281541	7.87	0.823468	7.89	0.970572	7.84	0.999707
7.93	0.283505	7.88	0.824247	7.9	0.97085	7.85	0.999707
7.94	0.284978	7.89	0.824766	7.91	0.97085	7.86	0.999414
7.95	0.286451	7.9	0.825026	7.92	0.971405	7.87	0.999414
7.96	0.287923	7.91	0.825545	7.93	0.971127	7.88	0.999121
7.97	0.289396	7.92	0.826324	7.94	0.971405	7.89	0.999121
7.98	0.290869	7.93	0.826584	7.95	0.971405	7.9	0.999414
7.99	0.292587	7.94	0.827362	7.96	0.971405	7.91	0.999707
8	0.293814	7.95	0.828141	7.97	0.971682	7.92	0.999121
8.01	0.295287	7.96	0.828141	7.98	0.97196	7.93	0.999121
8.02	0.297496	7.97	0.82892	7.99	0.971682	7.94	0.999707
8.03	0.298478	7.98	0.82918	8	0.972515	7.95	0.999414
8.04	0.299951	7.99	0.830218	8.01	0.972238	7.96	0.999414
8.05	0.301669	8	0.830478	8.02	0.972515	7.97	0.999414
8.06	0.303387	8.01	0.830997	8.03	0.972515	7.98	0.999121
8.07	0.30486	8.02	0.831516	8.04	0.972793	7.99	0.999414
8.08	0.306333	8.03	0.832035	8.05	0.973071	8	0.999707
8.09	0.308051	8.04	0.832555	8.06	0.973071	8.01	0.999707
8.1	0.309524	8.05	0.833074	8.07	0.973071	8.02	0.999707
8.11	0.310997	8.06	0.833593	8.08	0.973071	8.03	0.999414
8.12	0.312715	8.07	0.834372	8.09	0.973348	8.04	1
8.13	0.313697	8.08	0.834372	8.1	0.973348	8.05	1
8.14	0.31566	8.09	0.835151	8.11	0.973626	8.06	0.999414
8.15	0.317378	8.1	0.83541	8.12	0.973348	8.07	1
8.16	0.318606	8.11	0.835929	8.13	0.973348	8.08	0.999707
8.17	0.320079	8.12	0.836449	8.14	0.973903	8.09	0.999121
8.18	0.321551	8.13	0.836968	8.15	0.973903	8.1	0.999121
8.19	0.32327	8.14	0.837487	8.16	0.973903	8.11	0.999707
8.2	0.324742	8.15	0.838006	8.17	0.974181	8.12	0.999414
8.21	0.32646	8.16	0.838266	8.18	0.973903	8.13	0.999414
8.22	0.327933	8.17	0.838785	8.19	0.974459	8.14	0.999414
8.23	0.329406	8.18	0.839564	8.2	0.974459	8.15	0.999414
8.24	0.330879	8.19	0.839823	8.21	0.974181	8.16	0.999707
8.25	0.332597	8.2	0.840602	8.22	0.974459	8.17	0.999121
8.26	0.333824	8.21	0.840602	8.23	0.974459	8.18	0.999414
8.27	0.335788	8.22	0.841381	8.24	0.974736	8.19	0.999707
8.28	0.337015	8.23	0.8419	8.25	0.975014	8.2	0.999414
8.29	0.338488	8.24	0.84216	8.26	0.974736	8.21	0.999414
8.3	0.340206	8.25	0.842939	8.27	0.975014	8.22	0.999414
8.31	0.341679	8.26	0.843458	8.28	0.975292	8.23	0.999414
8.32	0.343397	8.27	0.843458	8.29	0.975292	8.24	0.999414
8.33	0.344624	8.28	0.844237	8.3	0.975569	8.25	0.999414
8.34	0.346097	8.29	0.844237	8.31	0.975569	8.26	0.999414
8.35	0.34757	8.3	0.844756	8.32	0.975569	8.27	0.999707
8.36	0.349043	8.31	0.845794	8.33	0.975847	8.28	0.999414
8.37	0.35027	8.32	0.846054	8.34	0.976402	8.29	0.999414
8.38	0.352234	8.33	0.846314	8.35	0.976124	8.3	0.999414
8.39	0.353706	8.34	0.846833	8.36	0.976124	8.31	0.999414
8.4	0.355425	8.35	0.847092	8.37	0.976402	8.32	0.999414
8.41	0.356652	8.36	0.847612	8.38	0.976402	8.33	0.999707
8.42	0.358125	8.37	0.847871	8.39	0.97668	8.34	0.999707
8.43	0.359843	8.38	0.84839	8.4	0.976402	8.35	0.999707
8.44	0.360825	8.39	0.84891	8.41	0.97668	8.36	0.999414
8.45	0.362543	8.4	0.849429	8.42	0.976957	8.37	0.999414
8.46	0.364507	8.41	0.849688	8.43	0.97668	8.38	0.999121
8.47	0.365979	8.42	0.850208	8.44	0.977235	8.39	0.999414
8.48	0.366961	8.43	0.850467	8.45	0.977512	8.4	0.999414
8.49	0.368679	8.44	0.851506	8.46	0.977512	8.41	0.999121
8.5	0.370152	8.45	0.851506	8.47	0.97779	8.42	0.999414
8.51	0.371625	8.46	0.851765	8.48	0.977512	8.43	0.999121
8.52	0.373098	8.47	0.852804	8.49	0.977512	8.44	0.999121
8.53	0.374816	8.48	0.852544	8.5	0.97779	8.45	0.999414
8.54	0.376043	8.49	0.853323	8.51	0.97779	8.46	0.999414
8.55	0.377516	8.5	0.853842	8.52	0.97779	8.47	0.999121
8.56	0.379234	8.51	0.854102	8.53	0.978345	8.48	0.999414
8.57	0.380216	8.52	0.854621	8.54	0.978068	8.49	0.999121
8.58	0.381934	8.53	0.854881	8.55	0.978068	8.5	0.999121
8.59	0.383407	8.54	0.8554	8.56	0.978623	8.51	0.999121
8.6	0.38488	8.55	0.855659	8.57	0.978345	8.52	0.999707
8.61	0.386352	8.56	0.856179	8.58	0.978623	8.53	0.999414
8.62	0.387825	8.57	0.856438	8.59	0.978623	8.54	0.999121
8.63	0.389298	8.58	0.857217	8.6	0.978623	8.55	0.999414
8.64	0.390525	8.59	0.857477	8.61	0.978623	8.56	0.999414
8.65	0.391998	8.6	0.857736	8.62	0.978901	8.57	0.999121
8.66	0.393716	8.61	0.857996	8.63	0.978623	8.58	0.999414
8.67	0.394944	8.62	0.858515	8.64	0.978901	8.59	0.999121
8.68	0.396416	8.63	0.858775	8.65	0.979178	8.6	0.999121
8.69	0.397889	8.64	0.859034	8.66	0.979178	8.61	0.999707
8.7	0.399362	8.65	0.859813	8.67	0.979178	8.62	0.999414
8.71	0.400835	8.66	0.860073	8.68	0.979178	8.63	0.999121
8.72	0.402553	8.67	0.860592	8.69	0.979178	8.64	0.999121
8.73	0.40378	8.68	0.860852	8.7	0.979178	8.65	0.999414
8.74	0.405007	8.69	0.861371	8.71	0.979733	8.66	0.999414
8.75	0.406726	8.7	0.86163	8.72	0.979733	8.67	0.999121
8.76	0.407953	8.71	0.86215	8.73	0.980011	8.68	0.999414
8.77	0.409426	8.72	0.862409	8.74	0.980011	8.69	0.999121
8.78	0.411144	8.73	0.862928	8.75	0.980011	8.7	0.999414
8.79	0.412371	8.74	0.863448	8.76	0.980011	8.71	0.999707
8.8	0.413844	8.75	0.863707	8.77	0.980011	8.72	0.999707
8.81	0.415317	8.76	0.864226	8.78	0.980289	8.73	0.999414
8.82	0.416544	8.77	0.864486	8.79	0.980289	8.74	0.999121
8.83	0.418017	8.78	0.864746	8.8	0.980289	8.75	0.999121
8.84	0.419244	8.79	0.865265	8.81	0.980566	8.76	0.999414
8.85	0.420962	8.8	0.865524	8.82	0.980566	8.77	0.999121
8.86	0.421944	8.81	0.866044	8.83	0.980566	8.78	0.999121
8.87	0.423908	8.82	0.866303	8.84	0.981122	8.79	0.999121
8.88	0.425135	8.83	0.866303	8.85	0.980566	8.8	0.999121
8.89	0.426362	8.84	0.866822	8.86	0.980566	8.81	0.999121
8.9	0.427835	8.85	0.867342	8.87	0.981122	8.82	0.999414
8.91	0.429553	8.86	0.867601	8.88	0.981399	8.83	0.999414
8.92	0.430535	8.87	0.86812	8.89	0.981399	8.84	0.999121
8.93	0.431762	8.88	0.86838	8.9	0.981399	8.85	0.999414
8.94	0.433235	8.89	0.86864	8.91	0.981399	8.86	0.999121
8.95	0.434708	8.9	0.869159	8.92	0.981399	8.87	0.999121
8.96	0.436181	8.91	0.869418	8.93	0.981399	8.88	0.999121
8.97	0.437653	8.92	0.869938	8.94	0.981677	8.89	0.999121
8.98	0.438881	8.93	0.870197	8.95	0.981677	8.9	0.999121
8.99	0.440353	8.94	0.870457	8.96	0.981677	8.91	0.999121
9	0.441581	8.95	0.870717	8.97	0.981677	8.92	0.999121
9.01	0.443299	8.96	0.871495	8.98	0.981954	8.93	0.999121
9.02	0.444281	8.97	0.871755	8.99	0.981677	8.94	0.998828
9.03	0.445754	8.98	0.871495	9	0.981954	8.95	0.999121
9.04	0.446981	8.99	0.872015	9.01	0.98251	8.96	0.999121
9.05	0.447963	9	0.872793	9.02	0.982232	8.97	0.999121
9.06	0.449681	9.01	0.873053	9.03	0.98251	8.98	0.999414
9.07	0.451154	9.02	0.873572	9.04	0.982232	8.99	0.999414
9.08	0.452135	9.03	0.873572	9.05	0.98251	9	0.999121
9.09	0.453854	9.04	0.873572	9.06	0.982787	9.01	0.999121
9.1	0.455326	9.05	0.874091	9.07	0.982787	9.02	0.999121
9.11	0.456308	9.06	0.874351	9.08	0.982787	9.03	0.998828
9.12	0.457536	9.07	0.87487	9.09	0.982787	9.04	0.998828
9.13	0.459008	9.08	0.87513	9.1	0.983065	9.05	0.999414
9.14	0.45999	9.09	0.875389	9.11	0.983065	9.06	0.999121
9.15	0.461463	9.1	0.875909	9.12	0.983343	9.07	0.999121
9.16	0.462936	9.11	0.876168	9.13	0.983343	9.08	0.998828
9.17	0.464163	9.12	0.876428	9.14	0.982787	9.09	0.998828
9.18	0.46539	9.13	0.876687	9.15	0.983343	9.1	0.999121
9.19	0.466863	9.14	0.876947	9.16	0.983065	9.11	0.999121
9.2	0.467845	9.15	0.877466	9.17	0.983343	9.12	0.998828
9.21	0.469318	9.16	0.877726	9.18	0.98362	9.13	0.998828
9.22	0.471036	9.17	0.877985	9.19	0.98362	9.14	0.998828
9.23	0.472018	9.18	0.878764	9.2	0.98362	9.15	0.998828
9.24	0.47349	9.19	0.878505	9.21	0.98362	9.16	0.998828
9.25	0.474718	9.2	0.878764	9.22	0.983898	9.17	0.998828
9.26	0.475945	9.21	0.879024	9.23	0.984175	9.18	0.999121
9.27	0.477172	9.22	0.879803	9.24	0.983898	9.19	0.998828
9.28	0.478891	9.23	0.880062	9.25	0.983898	9.2	0.999121
9.29	0.480118	9.24	0.880582	9.26	0.983898	9.21	0.998828
9.3	0.4811	9.25	0.880582	9.27	0.983898	9.22	0.998828
9.31	0.482572	9.26	0.881101	9.28	0.98362	9.23	0.998828
9.32	0.4838	9.27	0.881101	9.29	0.984175	9.24	0.998828
9.33	0.484536	9.28	0.88162	9.3	0.984731	9.25	0.999121
9.34	0.486009	9.29	0.882139	9.31	0.984453	9.26	0.998535
9.35	0.487482	9.3	0.882139	9.32	0.984453	9.27	0.999121
9.36	0.488463	9.31	0.882658	9.33	0.984453	9.28	0.998535
9.37	0.489691	9.32	0.882918	9.34	0.984731	9.29	0.998535
9.38	0.490918	9.33	0.883697	9.35	0.984453	9.3	0.998828
9.39	0.4919	9.34	0.883437	9.36	0.984731	9.31	0.998828
9.4	0.493127	9.35	0.883437	9.37	0.984731	9.32	0.998828
9.41	0.494845	9.36	0.884216	9.38	0.985008	9.33	0.998828
9.42	0.495827	9.37	0.884216	9.39	0.985008	9.34	0.998242
9.43	0.496809	9.38	0.884995	9.4	0.985008	9.35	0.998828
9.44	0.498527	9.39	0.885514	9.41	0.985286	9.36	0.998828
9.45	0.499509	9.4	0.885514	9.42	0.985286	9.37	0.998535
9.46	0.500736	9.41	0.885514	9.43	0.985286	9.38	0.998242
9.47	0.501964	9.42	0.885514	9.44	0.985286	9.39	0.998828
9.48	0.503436	9.43	0.886033	9.45	0.985286	9.4	0.998535
9.49	0.504418	9.44	0.886033	9.46	0.985564	9.41	0.998828
9.5	0.505646	9.45	0.886293	9.47	0.985841	9.42	0.998535
9.51	0.506627	9.46	0.886812	9.48	0.985286	9.43	0.998535
9.52	0.507609	9.47	0.887331	9.49	0.985564	9.44	0.998535
9.53	0.508591	9.48	0.887331	9.5	0.985564	9.45	0.998242
9.54	0.510309	9.49	0.88811	9.51	0.985564	9.46	0.998535
9.55	0.511537	9.5	0.88811	9.52	0.985841	9.47	0.998535
9.56	0.512518	9.51	0.88837	9.53	0.985841	9.48	0.998242
9.57	0.513991	9.52	0.888889	9.54	0.986119	9.49	0.998535
9.58	0.515218	9.53	0.889148	9.55	0.986119	9.5	0.998535
9.59	0.515955	9.54	0.889148	9.56	0.985841	9.51	0.998535
9.6	0.517182	9.55	0.889408	9.57	0.986119	9.52	0.998535
9.61	0.518409	9.56	0.889408	9.58	0.986119	9.53	0.998535
9.62	0.519637	9.57	0.890187	9.59	0.985841	9.54	0.998242
9.63	0.521109	9.58	0.890447	9.6	0.986119	9.55	0.998242
9.64	0.521846	9.59	0.890966	9.61	0.986396	9.56	0.998828
9.65	0.523073	9.6	0.890966	9.62	0.986119	9.57	0.998242
9.66	0.5243	9.61	0.890966	9.63	0.986396	9.58	0.998242
9.67	0.525528	9.62	0.891745	9.64	0.986396	9.59	0.998242
9.68	0.526264	9.63	0.891485	9.65	0.986674	9.6	0.998242
9.69	0.527982	9.64	0.891745	9.66	0.986952	9.61	0.998535
9.7	0.528964	9.65	0.892004	9.67	0.986952	9.62	0.998242
9.71	0.529946	9.66	0.892783	9.68	0.986952	9.63	0.998535
9.72	0.531173	9.67	0.893043	9.69	0.986952	9.64	0.998242
9.73	0.532401	9.68	0.893302	9.7	0.986952	9.65	0.998242
9.74	0.533137	9.69	0.893562	9.71	0.986952	9.66	0.998242
9.75	0.534119	9.7	0.893562	9.72	0.986952	9.67	0.998242
9.76	0.535592	9.71	0.894081	9.73	0.987507	9.68	0.998242
9.77	0.536573	9.72	0.894341	9.74	0.987507	9.69	0.998242
9.78	0.537555	9.73	0.894341	9.75	0.987507	9.7	0.998242
9.79	0.539028	9.74	0.89486	9.76	0.987507	9.71	0.998242
9.8	0.54001	9.75	0.89486	9.77	0.987507	9.72	0.998242
9.81	0.540992	9.76	0.895119	9.78	0.987229	9.73	0.998242
9.82	0.542219	9.77	0.895119	9.79	0.987507	9.74	0.998242
9.83	0.543446	9.78	0.895119	9.8	0.987507	9.75	0.997656
9.84	0.544183	9.79	0.895898	9.81	0.987507	9.76	0.997949
9.85	0.545655	9.8	0.896417	9.82	0.987785	9.77	0.998242
9.86	0.546883	9.81	0.896417	9.83	0.987785	9.78	0.998242
9.87	0.547619	9.82	0.896677	9.84	0.987785	9.79	0.997949
9.88	0.548846	9.83	0.897196	9.85	0.988062	9.8	0.997656
9.89	0.549583	9.84	0.897196	9.86	0.987785	9.81	0.998242
9.9	0.55081	9.85	0.897456	9.87	0.987507	9.82	0.997656
9.91	0.551792	9.86	0.897975	9.88	0.987785	9.83	0.997656
9.92	0.553019	9.87	0.898235	9.89	0.987785	9.84	0.998242
9.93	0.554001	9.88	0.898494	9.9	0.988062	9.85	0.997656
9.94	0.554983	9.89	0.898494	9.91	0.988062	9.86	0.997656
9.95	0.55621	9.9	0.898754	9.92	0.988062	9.87	0.997949
9.96	0.557192	9.91	0.898754	9.93	0.98834	9.88	0.997656
9.97	0.558419	9.92	0.899273	9.94	0.98834	9.89	0.997656
9.98	0.559401	9.93	0.899533	9.95	0.988062	9.9	0.997949
9.99	0.560383	9.94	0.899792	9.96	0.98834	9.91	0.998242
10	0.561119	9.95	0.900052	9.97	0.98834	9.92	0.997656
10.01	0.562347	9.96	0.900571	9.98	0.98834	9.93	0.997656
10.02	0.563328	9.97	0.900312	9.99	0.988617	9.94	0.997656
10.03	0.56431	9.98	0.900831	10	0.988617	9.95	0.997656
10.04	0.565538	9.99	0.90109	10.01	0.98834	9.96	0.997656
10.05	0.566519	10	0.90135	10.02	0.988895	9.97	0.997656
10.06	0.567501	10.01	0.90135	10.03	0.988895	9.98	0.997656
10.07	0.568483	10.02	0.90161	10.04	0.988895	9.99	0.997656
10.08	0.56971	10.03	0.90161	10.05	0.988895	10	0.997363
10.09	0.570447	10.04	0.902388	10.06	0.989173	10.01	0.997656
10.1	0.571919	10.05	0.902388	10.07	0.988895	10.02	0.997949
10.11	0.572656	10.06	0.902648	10.08	0.988895	10.03	0.997949
10.12	0.573392	10.07	0.902648	10.09	0.988895	10.04	0.997949
10.13	0.57462	10.08	0.903167	10.1	0.989173	10.05	0.997656
10.14	0.575601	10.09	0.903686	10.11	0.989173	10.06	0.997656
10.15	0.576338	10.1	0.903686	10.12	0.98945	10.07	0.997656
10.16	0.577074	10.11	0.903686	10.13	0.989173	10.08	0.997363
10.17	0.578547	10.12	0.904465	10.14	0.989173	10.09	0.997656
10.18	0.579774	10.13	0.904465	10.15	0.989173	10.1	0.997949
10.19	0.580265	10.14	0.904465	10.16	0.98945	10.11	0.997656
10.2	0.581738	10.15	0.904465	10.17	0.98945	10.12	0.997656
10.21	0.58272	10.16	0.905244	10.18	0.98945	10.13	0.997656
10.22	0.583456	10.17	0.905244	10.19	0.98945	10.14	0.99707
10.23	0.584438	10.18	0.905763	10.2	0.98945	10.15	0.997363
10.24	0.58542	10.19	0.906023	10.21	0.98945	10.16	0.997656
10.25	0.586156	10.2	0.906023	10.22	0.98945	10.17	0.997363
10.26	0.586892	10.21	0.906282	10.23	0.98945	10.18	0.997363
10.27	0.58812	10.22	0.906282	10.24	0.989728	10.19	0.997656
10.28	0.588856	10.23	0.906802	10.25	0.989728	10.2	0.99707
10.29	0.590083	10.24	0.907061	10.26	0.98945	10.21	0.99707
10.3	0.591065	10.25	0.907061	10.27	0.989728	10.22	0.997363
10.31	0.592293	10.26	0.907321	10.28	0.990006	10.23	0.99707
10.32	0.593029	10.27	0.90758	10.29	0.990283	10.24	0.99707
10.33	0.594011	10.28	0.90784	10.3	0.990006	10.25	0.997656
10.34	0.594747	10.29	0.9081	10.31	0.990283	10.26	0.997363
10.35	0.595729	10.3	0.908359	10.32	0.990006	10.27	0.99707
10.36	0.596711	10.31	0.908619	10.33	0.990006	10.28	0.997363
10.37	0.597447	10.32	0.908359	10.34	0.990006	10.29	0.99707
10.38	0.59892	10.33	0.908619	10.35	0.990283	10.3	0.99707
10.39	0.599411	10.34	0.909138	10.36	0.990283	10.31	0.99707
10.4	0.600638	10.35	0.909138	10.37	0.990283	10.32	0.99707
10.41	0.601375	10.36	0.909398	10.38	0.990283	10.33	0.99707
10.42	0.602111	10.37	0.910177	10.39	0.990283	10.34	0.99707
10.43	0.603093	10.38	0.910177	10.4	0.990283	10.35	0.997363
10.44	0.60432	10.39	0.909917	10.41	0.990283	10.36	0.99707
10.45	0.604811	10.4	0.910177	10.42	0.990561	10.37	0.99707
10.46	0.606038	10.41	0.910696	10.43	0.990561	10.38	0.99707
10.47	0.606775	10.42	0.910955	10.44	0.990561	10.39	0.99707
10.48	0.607511	10.43	0.911215	10.45	0.990838	10.4	0.99707
10.49	0.608738	10.44	0.911215	10.46	0.990561	10.41	0.99707
10.5	0.609475	10.45	0.911215	10.47	0.991116	10.42	0.99707
10.51	0.609966	10.46	0.911475	10.48	0.990561	10.43	0.996484
10.52	0.610947	10.47	0.911994	10.49	0.990561	10.44	0.99707
10.53	0.611684	10.48	0.911994	10.5	0.990838	10.45	0.99707
10.54	0.612666	10.49	0.912253	10.51	0.991116	10.46	0.99707
10.55	0.613648	10.5	0.912253	10.52	0.990838	10.47	0.99707
10.56	0.614384	10.51	0.912513	10.53	0.990838	10.48	0.99707
10.57	0.61512	10.52	0.913032	10.54	0.990838	10.49	0.99707
10.58	0.616348	10.53	0.913032	10.55	0.990838	10.5	0.99707
10.59	0.617329	10.54	0.913032	10.56	0.991394	10.51	0.996777
10.6	0.618311	10.55	0.913551	10.57	0.991116	10.52	0.99707
10.61	0.619048	10.56	0.914071	10.58	0.991116	10.53	0.996777
10.62	0.619784	10.57	0.91433	10.59	0.991394	10.54	0.996777
10.63	0.62052	10.58	0.913811	10.6	0.991394	10.55	0.996484
10.64	0.621502	10.59	0.91459	10.61	0.991394	10.56	0.996484
10.65	0.622239	10.6	0.91459	10.62	0.991394	10.57	0.996484
10.66	0.622975	10.61	0.914849	10.63	0.991394	10.58	0.996484
10.67	0.623711	10.62	0.914849	10.64	0.991394	10.59	0.996484
10.68	0.624693	10.63	0.915109	10.65	0.991394	10.6	0.996777
10.69	0.62543	10.64	0.915369	10.66	0.991671	10.61	0.996777
10.7	0.626166	10.65	0.915628	10.67	0.991671	10.62	0.996191
10.71	0.627393	10.66	0.915888	10.68	0.991949	10.63	0.996777
10.72	0.62813	10.67	0.915888	10.69	0.991671	10.64	0.996777
10.73	0.628866	10.68	0.916147	10.7	0.991394	10.65	0.996191
10.74	0.630093	10.69	0.916147	10.71	0.991949	10.66	0.996484
10.75	0.63083	10.7	0.916147	10.72	0.991949	10.67	0.996484
10.76	0.631566	10.71	0.916667	10.73	0.991671	10.68	0.996484
10.77	0.632302	10.72	0.917186	10.74	0.991394	10.69	0.996484
10.78	0.633039	10.73	0.916926	10.75	0.991671	10.7	0.996777
10.79	0.633775	10.74	0.917186	10.76	0.991671	10.71	0.996484
10.8	0.634757	10.75	0.917705	10.77	0.992227	10.72	0.996484
10.81	0.635739	10.76	0.917965	10.78	0.992227	10.73	0.996484
10.82	0.635984	10.77	0.917965	10.79	0.992504	10.74	0.996484
10.83	0.637212	10.78	0.918224	10.8	0.992227	10.75	0.995898
10.84	0.637948	10.79	0.918484	10.81	0.992504	10.76	0.996191
10.85	0.638193	10.8	0.918744	10.82	0.992504	10.77	0.996484
10.86	0.639421	10.81	0.918744	10.83	0.992227	10.78	0.996191
10.87	0.640403	10.82	0.918744	10.84	0.991949	10.79	0.996191
10.88	0.640648	10.83	0.919003	10.85	0.991949	10.8	0.996191
10.89	0.641875	10.84	0.919522	10.86	0.992504	10.81	0.996191
10.9	0.642366	10.85	0.919782	10.87	0.992227	10.82	0.996484
10.91	0.643348	10.86	0.919522	10.88	0.992504	10.83	0.996191
10.92	0.644084	10.87	0.919522	10.89	0.992504	10.84	0.996191
10.93	0.644821	10.88	0.920301	10.9	0.992504	10.85	0.995898
10.94	0.645557	10.89	0.920301	10.91	0.992504	10.86	0.996484
10.95	0.646294	10.9	0.920042	10.92	0.992782	10.87	0.995898
10.96	0.647521	10.91	0.920561	10.93	0.992504	10.88	0.995898
10.97	0.648012	10.92	0.920561	10.94	0.992504	10.89	0.996191
10.98	0.648748	10.93	0.92082	10.95	0.992782	10.9	0.995605
10.99	0.649485	10.94	0.92134	10.96	0.992504	10.91	0.995898
11	0.650221	10.95	0.921599	10.97	0.992504	10.92	0.996191
11.01	0.650712	10.96	0.921599	10.98	0.992782	10.93	0.995605
11.02	0.651939	10.97	0.92134	10.99	0.992782	10.94	0.995898
11.03	0.65243	10.98	0.921859	11	0.992504	10.95	0.995898
11.04	0.653166	10.99	0.922118	11.01	0.992782	10.96	0.995898
11.05	0.653903	11	0.921859	11.02	0.993059	10.97	0.995898
11.06	0.654885	11.01	0.922378	11.03	0.993059	10.98	0.995605
11.07	0.655621	11.02	0.922638	11.04	0.992782	10.99	0.995898
11.08	0.656112	11.03	0.922638	11.05	0.993059	11	0.995898
11.09	0.656848	11.04	0.923157	11.06	0.993059	11.01	0.995605
11.1	0.657585	11.05	0.922897	11.07	0.993059	11.02	0.995605
11.11	0.658321	11.06	0.922638	11.08	0.993337	11.03	0.995898
11.12	0.659057	11.07	0.923157	11.09	0.993059	11.04	0.995605
11.13	0.659794	11.08	0.923416	11.1	0.992782	11.05	0.995605
11.14	0.66053	11.09	0.923416	11.11	0.993059	11.06	0.995605
11.15	0.661512	11.1	0.923416	11.12	0.993059	11.07	0.995898
11.16	0.662248	11.11	0.924195	11.13	0.993337	11.08	0.995605
11.17	0.662739	11.12	0.924195	11.14	0.993059	11.09	0.995312
11.18	0.663476	11.13	0.924455	11.15	0.993337	11.1	0.995605
11.19	0.664212	11.14	0.924714	11.16	0.993337	11.11	0.995898
11.2	0.664948	11.15	0.924974	11.17	0.993337	11.12	0.995605
11.21	0.66593	11.16	0.925234	11.18	0.993337	11.13	0.995605
11.22	0.666421	11.17	0.925234	11.19	0.993337	11.14	0.995312
11.23	0.666667	11.18	0.925493	11.2	0.993337	11.15	0.995605
11.24	0.667403	11.19	0.925753	11.21	0.993615	11.16	0.995312
11.25	0.66863	11.2	0.925753	11.22	0.993615	11.17	0.995605
11.26	0.669121	11.21	0.925753	11.23	0.993615	11.18	0.995312
11.27	0.669858	11.22	0.926272	11.24	0.993337	11.19	0.995312
11.28	0.670349	11.23	0.926272	11.25	0.993337	11.2	0.995312
11.29	0.670839	11.24	0.926272	11.26	0.993615	11.21	0.995019
11.3	0.671821	11.25	0.926532	11.27	0.993615	11.22	0.995312
11.31	0.672067	11.26	0.926791	11.28	0.993615	11.23	0.995312
11.32	0.672803	11.27	0.92731	11.29	0.993615	11.24	0.995019
11.33	0.673785	11.28	0.92731	11.3	0.993615	11.25	0.995312
11.34	0.674767	11.29	0.927051	11.31	0.993892	11.26	0.995312
11.35	0.675503	11.3	0.92731	11.32	0.993615	11.27	0.995019
11.36	0.675994	11.31	0.92783	11.33	0.993892	11.28	0.995019
11.37	0.67673	11.32	0.92783	11.34	0.993892	11.29	0.995019
11.38	0.676976	11.33	0.92783	11.35	0.99417	11.3	0.995019
11.39	0.677712	11.34	0.92783	11.36	0.99417	11.31	0.995312
11.4	0.678694	11.35	0.928349	11.37	0.993892	11.32	0.994726
11.41	0.679431	11.36	0.928349	11.38	0.99417	11.33	0.995019
11.42	0.679676	11.37	0.928609	11.39	0.993892	11.34	0.995312
11.43	0.680658	11.38	0.928609	11.4	0.993892	11.35	0.995019
11.44	0.68164	11.39	0.929128	11.41	0.993892	11.36	0.995019
11.45	0.68164	11.4	0.929128	11.42	0.99417	11.37	0.995019
11.46	0.682376	11.41	0.929128	11.43	0.99417	11.38	0.994726
11.47	0.682867	11.42	0.929387	11.44	0.993892	11.39	0.995019
11.48	0.683849	11.43	0.929647	11.45	0.993892	11.4	0.994726
11.49	0.684585	11.44	0.929907	11.46	0.99417	11.41	0.995019
11.5	0.685322	11.45	0.929907	11.47	0.99417	11.42	0.994726
11.51	0.685567	11.46	0.929907	11.48	0.994448	11.43	0.994726
11.52	0.686303	11.47	0.929907	11.49	0.99417	11.44	0.994726
11.53	0.68704	11.48	0.930685	11.5	0.994448	11.45	0.994726
11.54	0.688022	11.49	0.930166	11.51	0.994725	11.46	0.994726
11.55	0.688267	11.5	0.930685	11.52	0.994725	11.47	0.994726
11.56	0.689003	11.51	0.930945	11.53	0.994725	11.48	0.994433
11.57	0.689494	11.52	0.930945	11.54	0.994448	11.49	0.994726
11.58	0.689985	11.53	0.931205	11.55	0.99417	11.5	0.994726
11.59	0.690722	11.54	0.931464	11.56	0.994725	11.51	0.994433
11.6	0.691213	11.55	0.931205	11.57	0.994448	11.52	0.994433
11.61	0.691949	11.56	0.931464	11.58	0.994448	11.53	0.994433
11.62	0.692685	11.57	0.931724	11.59	0.994725	11.54	0.994433
11.63	0.693422	11.58	0.931724	11.6	0.994448	11.55	0.994726
11.64	0.693913	11.59	0.931724	11.61	0.994725	11.56	0.994726
11.65	0.694649	11.6	0.931983	11.62	0.994725	11.57	0.994433
11.66	0.69514	11.61	0.932503	11.63	0.994725	11.58	0.994726
11.67	0.695631	11.62	0.933022	11.64	0.994725	11.59	0.994433
11.68	0.696122	11.63	0.932762	11.65	0.994725	11.6	0.99414
11.69	0.696858	11.64	0.932762	11.66	0.994725	11.61	0.994433
11.7	0.697349	11.65	0.933022	11.67	0.994725	11.62	0.99414
11.71	0.698085	11.66	0.933281	11.68	0.995003	11.63	0.99414
11.72	0.699067	11.67	0.933281	11.69	0.995003	11.64	0.994433
11.73	0.699313	11.68	0.933281	11.7	0.995003	11.65	0.994433
11.74	0.699558	11.69	0.933541	11.71	0.995003	11.66	0.993847
11.75	0.700785	11.7	0.933541	11.72	0.995003	11.67	0.994433
11.76	0.701031	11.71	0.933541	11.73	0.995003	11.68	0.994433
11.77	0.701522	11.72	0.93406	11.74	0.995003	11.69	0.99414
11.78	0.702258	11.73	0.93432	11.75	0.994725	11.7	0.99414
11.79	0.70324	11.74	0.93406	11.76	0.994725	11.71	0.99414
11.8	0.703731	11.75	0.93406	11.77	0.995003	11.72	0.994433
11.81	0.704222	11.76	0.934579	11.78	0.99528	11.73	0.99414
11.82	0.704958	11.77	0.934579	11.79	0.995558	11.74	0.99414
11.83	0.704958	11.78	0.934839	11.8	0.995558	11.75	0.99414
11.84	0.70594	11.79	0.935099	11.81	0.99528	11.76	0.99414
11.85	0.706431	11.8	0.934839	11.82	0.99528	11.77	0.993847
11.86	0.706922	11.81	0.935358	11.83	0.995003	11.78	0.99414
11.87	0.707658	11.82	0.935358	11.84	0.995003	11.79	0.993847
11.88	0.708395	11.83	0.935618	11.85	0.99528	11.8	0.99414
11.89	0.70864	11.84	0.935877	11.86	0.99528	11.81	0.99414
11.9	0.709377	11.85	0.935877	11.87	0.995003	11.82	0.99414
11.91	0.710113	11.86	0.936137	11.88	0.99528	11.83	0.993554
11.92	0.710604	11.87	0.936397	11.89	0.99528	11.84	0.993847
11.93	0.710849	11.88	0.936397	11.9	0.99528	11.85	0.993847
11.94	0.711831	11.89	0.936656	11.91	0.99528	11.86	0.993847
11.95	0.711831	11.9	0.936397	11.92	0.995003	11.87	0.993847
11.96	0.712568	11.91	0.936916	11.93	0.99528	11.88	0.993847
11.97	0.713304	11.92	0.936656	11.94	0.99528	11.89	0.993847
11.98	0.713795	11.93	0.937175	11.95	0.99528	11.9	0.993847
11.99	0.714286	11.94	0.936916	11.96	0.995558	11.91	0.993554
12	0.715022	11.95	0.937435	11.97	0.99528	11.92	0.993847
12.01	0.715758	11.96	0.937435	11.98	0.995558	11.93	0.993847
12.02	0.716249	11.97	0.937695	11.99	0.99528	11.94	0.993847
12.03	0.716495	11.98	0.937695	12	0.995558	11.95	0.993554
12.04	0.716986	11.99	0.937954	12.01	0.995558	11.96	0.993261
12.05	0.717722	12	0.937954	12.02	0.995558	11.97	0.993261
12.06	0.718213	12.01	0.938214	12.03	0.995558	11.98	0.993261
12.07	0.718704	12.02	0.938214	12.04	0.995558	11.99	0.993554
12.08	0.719195	12.03	0.938474	12.05	0.995836	12	0.993554
12.09	0.719686	12.04	0.938474	12.06	0.995836	12.01	0.992968
12.1	0.720422	12.05	0.938993	12.07	0.995836	12.02	0.993554
12.11	0.720668	12.06	0.938733	12.08	0.996113	12.03	0.993554
12.12	0.721159	12.07	0.938993	12.09	0.996113	12.04	0.993261
12.13	0.722386	12.08	0.938993	12.1	0.996113	12.05	0.993847
12.14	0.722386	12.09	0.938993	12.11	0.996113	12.06	0.993261
12.15	0.722877	12.1	0.939252	12.12	0.995836	12.07	0.992968
12.16	0.723613	12.11	0.939772	12.13	0.995836	12.08	0.993261
12.17	0.724104	12.12	0.939252	12.14	0.996113	12.09	0.992968
12.18	0.724595	12.13	0.939772	12.15	0.995836	12.1	0.993261
12.19	0.72484	12.14	0.940031	12.16	0.995836	12.11	0.993261
12.2	0.725822	12.15	0.939772	12.17	0.995836	12.12	0.993261
12.21	0.726068	12.16	0.940031	12.18	0.995836	12.13	0.992968
12.22	0.726559	12.17	0.94055	12.19	0.995836	12.14	0.992968
12.23	0.72705	12.18	0.94055	12.2	0.995836	12.15	0.992968
12.24	0.727541	12.19	0.94055	12.21	0.996113	12.16	0.993261
12.25	0.728277	12.2	0.94055	12.22	0.996113	12.17	0.992968
12.26	0.728768	12.21	0.94107	12.23	0.995836	12.18	0.992968
12.27	0.729259	12.22	0.94107	12.24	0.996113	12.19	0.992675
12.28	0.729504	12.23	0.94107	12.25	0.996113	12.2	0.992968
12.29	0.730486	12.24	0.941329	12.26	0.995836	12.21	0.992968
12.3	0.730731	12.25	0.941329	12.27	0.995836	12.22	0.992968
12.31	0.731222	12.26	0.941329	12.28	0.995836	12.23	0.992675
12.32	0.731959	12.27	0.941329	12.29	0.995836	12.24	0.992675
12.33	0.73245	12.28	0.941848	12.3	0.995836	12.25	0.992675
12.34	0.732695	12.29	0.942108	12.31	0.996113	12.26	0.992675
12.35	0.733186	12.3	0.942108	12.32	0.996113	12.27	0.993261
12.36	0.733677	12.31	0.942108	12.33	0.996113	12.28	0.992968
12.37	0.734413	12.32	0.942368	12.34	0.996391	12.29	0.992382
12.38	0.734904	12.33	0.942887	12.35	0.996113	12.3	0.992382
12.39	0.735395	12.34	0.942627	12.36	0.996391	12.31	0.992968
12.4	0.735886	12.35	0.942368	12.37	0.996391	12.32	0.992382
12.41	0.736132	12.36	0.943146	12.38	0.996669	12.33	0.992382
12.42	0.736868	12.37	0.942627	12.39	0.996669	12.34	0.992675
12.43	0.737113	12.38	0.942627	12.4	0.996669	12.35	0.992382
12.44	0.737604	12.39	0.943146	12.41	0.996391	12.36	0.992382
12.45	0.738341	12.4	0.943406	12.42	0.996391	12.37	0.992675
12.46	0.738586	12.41	0.942887	12.43	0.996669	12.38	0.992382
12.47	0.739077	12.42	0.943406	12.44	0.996669	12.39	0.992382
12.48	0.739813	12.43	0.943925	12.45	0.996391	12.4	0.992382
12.49	0.740059	12.44	0.943666	12.46	0.996669	12.41	0.992382
12.5	0.740795	12.45	0.943666	12.47	0.996669	12.42	0.992382
12.51	0.741286	12.46	0.943925	12.48	0.996669	12.43	0.992382
12.52	0.741777	12.47	0.943925	12.49	0.996946	12.44	0.992089
12.53	0.742023	12.48	0.943925	12.5	0.996946	12.45	0.992382
12.54	0.742514	12.49	0.944704	12.51	0.996391	12.46	0.992382
12.55	0.743004	12.5	0.944704	12.52	0.996391	12.47	0.992382
12.56	0.743495	12.51	0.944964	12.53	0.996669	12.48	0.992382
12.57	0.74325	12.52	0.944704	12.54	0.996669	12.49	0.992382
12.58	0.744232	12.53	0.945223	12.55	0.996669	12.5	0.992382
12.59	0.744723	12.54	0.944964	12.56	0.996669	12.51	0.992089
12.6	0.744968	12.55	0.944964	12.57	0.996669	12.52	0.992089
12.61	0.745459	12.56	0.945223	12.58	0.996669	12.53	0.992382
12.62	0.746195	12.57	0.945223	12.59	0.996669	12.54	0.992089
12.63	0.746686	12.58	0.945483	12.6	0.996669	12.55	0.992382
12.64	0.746932	12.59	0.945742	12.61	0.996669	12.56	0.992089
12.65	0.747423	12.6	0.945483	12.62	0.996946	12.57	0.992089
12.66	0.748405	12.61	0.946002	12.63	0.996669	12.58	0.991796
12.67	0.74865	12.62	0.946002	12.64	0.996669	12.59	0.992089
12.68	0.748895	12.63	0.945742	12.65	0.996669	12.6	0.991796
12.69	0.749141	12.64	0.945742	12.66	0.996946	12.61	0.991796
12.7	0.749877	12.65	0.946002	12.67	0.996946	12.62	0.992089
12.71	0.750368	12.66	0.946262	12.68	0.997224	12.63	0.991796
12.72	0.750368	12.67	0.946521	12.69	0.996946	12.64	0.991503
12.73	0.751595	12.68	0.946521	12.7	0.996946	12.65	0.991503
12.74	0.751595	12.69	0.946781	12.71	0.996946	12.66	0.991796
12.75	0.752332	12.7	0.94704	12.72	0.996946	12.67	0.991796
12.76	0.752577	12.71	0.94704	12.73	0.996946	12.68	0.991796
12.77	0.752823	12.72	0.94704	12.74	0.997224	12.69	0.991796
12.78	0.753314	12.73	0.9473	12.75	0.997501	12.7	0.991503
12.79	0.753805	12.74	0.947819	12.76	0.997224	12.71	0.991503
12.8	0.75405	12.75	0.94756	12.77	0.996946	12.72	0.991503
12.81	0.754541	12.76	0.94756	12.78	0.996946	12.73	0.99121
12.82	0.755032	12.77	0.947819	12.79	0.996669	12.74	0.990917
12.83	0.755523	12.78	0.948079	12.8	0.997501	12.75	0.991503
12.84	0.756014	12.79	0.947819	12.81	0.997224	12.76	0.99121
12.85	0.756259	12.8	0.947819	12.82	0.996946	12.77	0.99121
12.86	0.756996	12.81	0.948079	12.83	0.997224	12.78	0.991503
12.87	0.757241	12.82	0.948339	12.84	0.997224	12.79	0.991796
12.88	0.757732	12.83	0.948339	12.85	0.997224	12.8	0.99121
12.89	0.757977	12.84	0.948339	12.86	0.997224	12.81	0.991503
12.9	0.758714	12.85	0.948339	12.87	0.997224	12.82	0.99121
12.91	0.759205	12.86	0.948339	12.88	0.997224	12.83	0.99121
12.92	0.759205	12.87	0.948598	12.89	0.997224	12.84	0.99121
12.93	0.75945	12.88	0.948858	12.9	0.997224	12.85	0.99121
12.94	0.759941	12.89	0.949377	12.91	0.996946	12.86	0.99121
12.95	0.760923	12.9	0.949377	12.92	0.997224	12.87	0.991503
12.96	0.760923	12.91	0.949377	12.93	0.997224	12.88	0.99121
12.97	0.761414	12.92	0.949117	12.94	0.996946	12.89	0.990917
12.98	0.76215	12.93	0.949377	12.95	0.997224	12.9	0.99121
12.99	0.76215	12.94	0.949637	12.96	0.997501	12.91	0.99121
13	0.762396	12.95	0.949637	12.97	0.997501	12.92	0.990917
13.01	0.763378	12.96	0.949637	12.98	0.997501	12.93	0.990917
13.02	0.763623	12.97	0.949637	12.99	0.997501	12.94	0.99121
13.03	0.763623	12.98	0.949896	13	0.997224	12.95	0.990917
13.04	0.764359	12.99	0.950156	13.01	0.997779	12.96	0.990917
13.05	0.76485	13	0.950156	13.02	0.997501	12.97	0.99121
13.06	0.765096	13.01	0.950415	13.03	0.997224	12.98	0.990917
13.07	0.765587	13.02	0.950415	13.04	0.997501	12.99	0.990917
13.08	0.766323	13.03	0.950156	13.05	0.997501	13	0.990917
13.09	0.766323	13.04	0.950675	13.06	0.997224	13.01	0.990917
13.1	0.766814	13.05	0.950675	13.07	0.997501	13.02	0.990331
13.11	0.767059	13.06	0.950935	13.08	0.997501	13.03	0.990917
13.12	0.76755	13.07	0.951194	13.09	0.997779	13.04	0.990917
13.13	0.767796	13.08	0.950935	13.1	0.997779	13.05	0.990624
13.14	0.768532	13.09	0.951194	13.11	0.997779	13.06	0.990917
13.15	0.768778	13.1	0.951454	13.12	0.997501	13.07	0.990624
13.16	0.769023	13.11	0.951454	13.13	0.997501	13.08	0.990331
13.17	0.769759	13.12	0.951454	13.14	0.997779	13.09	0.990331
13.18	0.769759	13.13	0.951713	13.15	0.997779	13.1	0.990917
13.19	0.770005	13.14	0.951713	13.16	0.997501	13.11	0.990331
13.2	0.770496	13.15	0.951713	13.17	0.997779	13.12	0.990624
13.21	0.771232	13.16	0.951713	13.18	0.997501	13.13	0.990624
13.22	0.771478	13.17	0.952233	13.19	0.997501	13.14	0.990331
13.23	0.771969	13.18	0.952233	13.2	0.997779	13.15	0.990331
13.24	0.772214	13.19	0.952233	13.21	0.997501	13.16	0.990331
13.25	0.772459	13.2	0.951713	13.22	0.997779	13.17	0.990331
13.26	0.77295	13.21	0.952233	13.23	0.997779	13.18	0.990624
13.27	0.773687	13.22	0.952492	13.24	0.997779	13.19	0.990624
13.28	0.773687	13.23	0.952233	13.25	0.997779	13.2	0.990331
13.29	0.774178	13.24	0.952233	13.26	0.998057	13.21	0.990331
13.3	0.774669	13.25	0.953011	13.27	0.997501	13.22	0.990331
13.31	0.774914	13.26	0.952752	13.28	0.998057	13.23	0.990038
13.32	0.77516	13.27	0.953271	13.29	0.997779	13.24	0.990331
13.33	0.77565	13.28	0.953271	13.3	0.997779	13.25	0.990331
13.34	0.776141	13.29	0.953531	13.31	0.998057	13.26	0.990038
13.35	0.776387	13.3	0.953271	13.32	0.998057	13.27	0.990038
13.36	0.776632	13.31	0.953531	13.33	0.997779	13.28	0.990038
13.37	0.777369	13.32	0.953271	13.34	0.997501	13.29	0.990038
13.38	0.777614	13.33	0.953531	13.35	0.998057	13.3	0.990331
13.39	0.778105	13.34	0.953531	13.36	0.997779	13.31	0.990038
13.4	0.778351	13.35	0.95379	13.37	0.997779	13.32	0.990038
13.41	0.778841	13.36	0.954309	13.38	0.997779	13.33	0.990331
13.42	0.779087	13.37	0.954309	13.39	0.997779	13.34	0.989745
13.43	0.779578	13.38	0.95405	13.4	0.997779	13.35	0.990038
13.44	0.779823	13.39	0.95379	13.41	0.997779	13.36	0.990038
13.45	0.780069	13.4	0.954309	13.42	0.997779	13.37	0.989745
13.46	0.78056	13.41	0.954569	13.43	0.997779	13.38	0.990038
13.47	0.780805	13.42	0.954309	13.44	0.998057	13.39	0.989745
13.48	0.781296	13.43	0.954309	13.45	0.997779	13.4	0.989745
13.49	0.781787	13.44	0.954569	13.46	0.997779	13.41	0.990038
13.5	0.781787	13.45	0.954309	13.47	0.998057	13.42	0.989452
13.51	0.782032	13.46	0.954829	13.48	0.997779	13.43	0.989452
13.52	0.782769	13.47	0.954829	13.49	0.998057	13.44	0.989159
13.53	0.782769	13.48	0.955088	13.5	0.998334	13.45	0.989452
13.54	0.78326	13.49	0.954829	13.51	0.997779	13.46	0.989452
13.55	0.783751	13.5	0.955348	13.52	0.998057	13.47	0.989452
13.56	0.783996	13.51	0.955088	13.53	0.998334	13.48	0.989159
13.57	0.783996	13.52	0.955088	13.54	0.997779	13.49	0.989452
13.58	0.784732	13.53	0.955348	13.55	0.998057	13.5	0.989452
13.59	0.785223	13.54	0.955348	13.56	0.998057	13.51	0.989452
13.6	0.785469	13.55	0.955348	13.57	0.998057	13.52	0.989452
13.61	0.785714	13.56	0.955607	13.58	0.998334	13.53	0.989452
13.62	0.78596	13.57	0.955867	13.59	0.998057	13.54	0.989745
13.63	0.786451	13.58	0.955867	13.6	0.998057	13.55	0.989452
13.64	0.786696	13.59	0.955867	13.61	0.998057	13.56	0.989452
13.65	0.787432	13.6	0.956127	13.62	0.998057	13.57	0.989159
13.66	0.787678	13.61	0.956386	13.63	0.998057	13.58	0.989159
13.67	0.787678	13.62	0.956646	13.64	0.998334	13.59	0.989452
13.68	0.788414	13.63	0.956386	13.65	0.997779	13.6	0.989745
13.69	0.78866	13.64	0.956386	13.66	0.998057	13.61	0.989159
13.7	0.788905	13.65	0.956386	13.67	0.998057	13.62	0.989159
13.71	0.789396	13.66	0.956906	13.68	0.998057	13.63	0.989159
13.72	0.789642	13.67	0.956646	13.69	0.998057	13.64	0.989159
13.73	0.789887	13.68	0.956646	13.7	0.998334	13.65	0.989159
13.74	0.790133	13.69	0.956906	13.71	0.998334	13.66	0.989159
13.75	0.790869	13.7	0.957165	13.72	0.998612	13.67	0.988866
13.76	0.791114	13.71	0.957165	13.73	0.998334	13.68	0.989159
13.77	0.791114	13.72	0.957165	13.74	0.998334	13.69	0.988866
13.78	0.791851	13.73	0.957425	13.75	0.998057	13.7	0.988866
13.79	0.791851	13.74	0.957425	13.76	0.998057	13.71	0.989159
13.8	0.792342	13.75	0.957165	13.77	0.998334	13.72	0.988866
13.81	0.792833	13.76	0.957684	13.78	0.998057	13.73	0.988866
13.82	0.792833	13.77	0.957684	13.79	0.998334	13.74	0.988866
13.83	0.793324	13.78	0.957944	13.8	0.998612	13.75	0.988573
13.84	0.793324	13.79	0.957684	13.81	0.998334	13.76	0.988866
13.85	0.793569	13.8	0.957684	13.82	0.998612	13.77	0.988866
13.86	0.79406	13.81	0.957944	13.83	0.998334	13.78	0.988866
13.87	0.794796	13.82	0.958204	13.84	0.998057	13.79	0.988573
13.88	0.794551	13.83	0.957944	13.85	0.998057	13.8	0.988573
13.89	0.795287	13.84	0.958463	13.86	0.998334	13.81	0.98828
13.9	0.795533	13.85	0.958204	13.87	0.998057	13.82	0.988573
13.91	0.795778	13.86	0.958463	13.88	0.998334	13.83	0.988573
13.92	0.796269	13.87	0.958723	13.89	0.998057	13.84	0.988573
13.93	0.79676	13.88	0.958723	13.9	0.998334	13.85	0.988573
13.94	0.797005	13.89	0.958463	13.91	0.998334	13.86	0.988573
13.95	0.797005	13.9	0.958723	13.92	0.998334	13.87	0.98828
13.96	0.797496	13.91	0.958982	13.93	0.998612	13.88	0.98828
13.97	0.797987	13.92	0.958463	13.94	0.998612	13.89	0.98828
13.98	0.798233	13.93	0.959242	13.95	0.998612	13.9	0.988573
13.99	0.798478	13.94	0.958982	13.96	0.998612	13.91	0.98828
14	0.798724	13.95	0.959242	13.97	0.998612	13.92	0.988573
14.01	0.798969	13.96	0.959502	13.98	0.998612	13.93	0.98828
14.02	0.799215	13.97	0.959242	13.99	0.998612	13.94	0.98828
14.03	0.799705	13.98	0.959761	14	0.998612	13.95	0.98828
14.04	0.799951	13.99	0.959761	14.01	0.998612	13.96	0.98828
14.05	0.800196	14	0.959761	14.02	0.998612	13.97	0.98828
14.06	0.800442	14.01	0.959761	14.03	0.998612	13.98	0.987987
14.07	0.800933	14.02	0.959502	14.04	0.99889	13.99	0.987987
14.08	0.801178	14.03	0.959761	14.05	0.998612	14	0.98828
14.09	0.801669	14.04	0.96028	14.06	0.998334	14.01	0.98828
14.1	0.80216	14.05	0.960021	14.07	0.998612	14.02	0.98828
14.11	0.80216	14.06	0.960021	14.08	0.998612	14.03	0.987987
14.12	0.802651	14.07	0.96028	14.09	0.998612	14.04	0.987987
14.13	0.802896	14.08	0.96028	14.1	0.998612	14.05	0.987987
14.14	0.803142	14.09	0.96054	14.11	0.998612	14.06	0.987987
14.15	0.803633	14.1	0.96028	14.12	0.998612	14.07	0.987694
14.16	0.803878	14.11	0.96028	14.13	0.998612	14.08	0.987987
14.17	0.803878	14.12	0.96054	14.14	0.998612	14.09	0.987694
14.18	0.804615	14.13	0.9608	14.15	0.998612	14.1	0.987694
14.19	0.804615	14.14	0.9608	14.16	0.998612	14.11	0.987987
14.2	0.80486	14.15	0.9608	14.17	0.998612	14.12	0.987694
14.21	0.805106	14.16	0.9608	14.18	0.998612	14.13	0.987694
14.22	0.805596	14.17	0.961059	14.19	0.998612	14.14	0.987987
14.23	0.805596	14.18	0.9608	14.2	0.998612	14.15	0.987694
14.24	0.805842	14.19	0.961059	14.21	0.99889	14.16	0.987401
14.25	0.806578	14.2	0.961059	14.22	0.998612	14.17	0.987401
14.26	0.806578	14.21	0.961059	14.23	0.998612	14.18	0.987401
14.27	0.806824	14.22	0.961578	14.24	0.998612	14.19	0.987401
14.28	0.807315	14.23	0.961578	14.25	0.998612	14.2	0.987401
14.29	0.807806	14.24	0.961578	14.26	0.99889	14.21	0.987694
14.3	0.807806	14.25	0.961838	14.27	0.99889	14.22	0.987401
14.31	0.808297	14.26	0.961838	14.28	0.998612	14.23	0.987401
14.32	0.808297	14.27	0.961838	14.29	0.998612	14.24	0.987401
14.33	0.808787	14.28	0.962098	14.3	0.99889	14.25	0.987401
14.34	0.809033	14.29	0.962098	14.31	0.99889	14.26	0.987401
14.35	0.809278	14.3	0.962098	14.32	0.998334	14.27	0.987401
14.36	0.809278	14.31	0.962098	14.33	0.998612	14.28	0.987108
14.37	0.809769	14.32	0.962098	14.34	0.99889	14.29	0.986815
14.38	0.81026	14.33	0.962357	14.35	0.998612	14.3	0.987108
14.39	0.81026	14.34	0.962098	14.36	0.998612	14.31	0.987401
14.4	0.810751	14.35	0.962357	14.37	0.998612	14.32	0.987108
14.41	0.810997	14.36	0.962617	14.38	0.998612	14.33	0.987401
14.42	0.811242	14.37	0.962617	14.39	0.998612	14.34	0.987108
14.43	0.811487	14.38	0.962617	14.4	0.99889	14.35	0.987108
14.44	0.811978	14.39	0.962876	14.41	0.99889	14.36	0.987108
14.45	0.812224	14.4	0.962357	14.42	0.998612	14.37	0.987108
14.46	0.812469	14.41	0.962876	14.43	0.999167	14.38	0.987108
14.47	0.812715	14.42	0.962876	14.44	0.999167	14.39	0.986815
14.48	0.813206	14.43	0.963136	14.45	0.99889	14.4	0.987108
14.49	0.813206	14.44	0.963396	14.46	0.99889	14.41	0.987108
14.5	0.813697	14.45	0.963396	14.47	0.99889	14.42	0.986815
14.51	0.813697	14.46	0.963136	14.48	0.998612	14.43	0.986815
14.52	0.813942	14.47	0.963655	14.49	0.99889	14.44	0.986815
14.53	0.814433	14.48	0.963396	14.5	0.99889	14.45	0.987108
14.54	0.814678	14.49	0.963396	14.51	0.998612	14.46	0.987108
14.55	0.814678	14.5	0.963655	14.52	0.998612	14.47	0.986815
14.56	0.815415	14.51	0.963655	14.53	0.99889	14.48	0.986522
14.57	0.815415	14.52	0.963655	14.54	0.999167	14.49	0.986522
14.58	0.815415	14.53	0.963915	14.55	0.999167	14.5	0.986815
14.59	0.815906	14.54	0.964174	14.56	0.99889	14.51	0.986522
14.6	0.816397	14.55	0.964174	14.57	0.99889	14.52	0.986815
14.61	0.816397	14.56	0.964174	14.58	0.999167	14.53	0.986815
14.62	0.816642	14.57	0.964174	14.59	0.99889	14.54	0.986522
14.63	0.817133	14.58	0.964434	14.6	0.998612	14.55	0.986815
14.64	0.817133	14.59	0.964174	14.61	0.999167	14.56	0.986522
14.65	0.817624	14.6	0.964434	14.62	0.99889	14.57	0.986815
14.66	0.81836	14.61	0.964694	14.63	0.998612	14.58	0.986522
14.67	0.817869	14.62	0.964694	14.64	0.999167	14.59	0.986522
14.68	0.818115	14.63	0.964694	14.65	0.99889	14.6	0.986229
14.69	0.818606	14.64	0.964953	14.66	0.998612	14.61	0.986522
14.7	0.818606	14.65	0.964953	14.67	0.999167	14.62	0.986522
14.71	0.819342	14.66	0.964953	14.68	0.998612	14.63	0.986522
14.72	0.819342	14.67	0.964953	14.69	0.999167	14.64	0.986229
14.73	0.819833	14.68	0.964953	14.7	0.999167	14.65	0.986229
14.74	0.819833	14.69	0.964694	14.71	0.999167	14.66	0.985936
14.75	0.820079	14.7	0.964953	14.72	0.99889	14.67	0.985936
14.76	0.820324	14.71	0.965213	14.73	0.998612	14.68	0.986229
14.77	0.820569	14.72	0.965213	14.74	0.99889	14.69	0.986229
14.78	0.82106	14.73	0.965472	14.75	0.99889	14.7	0.986229
14.79	0.821306	14.74	0.965213	14.76	0.99889	14.71	0.986229
14.8	0.821306	14.75	0.965213	14.77	0.99889	14.72	0.985936
14.81	0.822042	14.76	0.965472	14.78	0.99889	14.73	0.985936
14.82	0.822042	14.77	0.965472	14.79	0.998612	14.74	0.986229
14.83	0.822288	14.78	0.965732	14.8	0.999167	14.75	0.985936
14.84	0.822288	14.79	0.965732	14.81	0.99889	14.76	0.985936
14.85	0.822779	14.8	0.965992	14.82	0.99889	14.77	0.985936
14.86	0.823024	14.81	0.965992	14.83	0.999167	14.78	0.985936
14.87	0.823515	14.82	0.965992	14.84	0.99889	14.79	0.985643
14.88	0.823515	14.83	0.966251	14.85	0.99889	14.8	0.985936
14.89	0.82376	14.84	0.966251	14.86	0.999167	14.81	0.985643
14.9	0.824006	14.85	0.965992	14.87	0.99889	14.82	0.985643
14.91	0.824497	14.86	0.966251	14.88	0.999167	14.83	0.985936
14.92	0.824497	14.87	0.965992	14.89	0.998612	14.84	0.98535
14.93	0.824742	14.88	0.966511	14.9	0.99889	14.85	0.985643
14.94	0.825233	14.89	0.966511	14.91	0.999167	14.86	0.985936
14.95	0.825479	14.9	0.966511	14.92	0.999167	14.87	0.985936
14.96	0.825479	14.91	0.966771	14.93	0.99889	14.88	0.985936
14.97	0.82597	14.92	0.96703	14.94	0.999167	14.89	0.985643
14.98	0.82646	14.93	0.96703	14.95	0.999445	14.9	0.98535
14.99	0.82646	14.94	0.966511	14.96	0.999167	14.91	0.98535
15	0.82646	14.95	0.966511	14.97	0.999445	14.92	0.985057
15.01	0.827197	14.96	0.966771	14.98	0.999167	14.93	0.98535
15.02	0.827197	14.97	0.966771	14.99	0.999445	14.94	0.985643
15.03	0.827197	14.98	0.966771	15	0.999167	14.95	0.98535
15.04	0.827688	14.99	0.96703	15.01	0.99889	14.96	0.98535
15.05	0.827933	15	0.96703	15.02	0.999167	14.97	0.98535
15.06	0.828179	15.01	0.96729	15.03	0.99889	14.98	0.98535
15.07	0.828424	15.02	0.96729	15.04	0.99889	14.99	0.98535
15.08	0.828424	15.03	0.96729	15.05	0.999167	15	0.985057
15.09	0.828915	15.04	0.96729	15.06	0.99889	15.01	0.985057
15.1	0.828915	15.05	0.967549	15.07	0.999167	15.02	0.98535
15.11	0.829651	15.06	0.967549	15.08	0.999445	15.03	0.98535
15.12	0.829651	15.07	0.967809	15.09	0.999445	15.04	0.985057
15.13	0.829897	15.08	0.967549	15.1	0.999167	15.05	0.984764
15.14	0.830142	15.09	0.968069	15.11	0.99889	15.06	0.984764
15.15	0.830142	15.1	0.968069	15.12	0.99889	15.07	0.984764
15.16	0.830633	15.11	0.968069	15.13	0.99889	15.08	0.985057
15.17	0.831124	15.12	0.968069	15.14	0.99889	15.09	0.985057
15.18	0.831124	15.13	0.968069	15.15	0.99889	15.1	0.984764
15.19	0.83137	15.14	0.968069	15.16	0.999167	15.11	0.985057
15.2	0.831615	15.15	0.968588	15.17	0.999167	15.12	0.985057
15.21	0.831861	15.16	0.968328	15.18	0.99889	15.13	0.984764
15.22	0.832106	15.17	0.968328	15.19	0.99889	15.14	0.984764
15.23	0.832351	15.18	0.968588	15.2	0.999167	15.15	0.984764
15.24	0.832351	15.19	0.968069	15.21	0.999167	15.16	0.984764
15.25	0.832597	15.2	0.968588	15.22	0.999445	15.17	0.984764
15.26	0.832842	15.21	0.968328	15.23	0.999167	15.18	0.984764
15.27	0.833333	15.22	0.968588	15.24	0.999167	15.19	0.984471
15.28	0.833333	15.23	0.968847	15.25	0.999167	15.2	0.984471
15.29	0.833579	15.24	0.968588	15.26	0.999167	15.21	0.984764
15.3	0.83407	15.25	0.968328	15.27	0.999445	15.22	0.984764
15.31	0.83407	15.26	0.968847	15.28	0.999167	15.23	0.984471
15.32	0.834315	15.27	0.968847	15.29	0.999167	15.24	0.984471
15.33	0.834561	15.28	0.968588	15.3	0.999445	15.25	0.984471
15.34	0.835052	15.29	0.968588	15.31	0.999167	15.26	0.984471
15.35	0.835297	15.3	0.969367	15.32	0.999167	15.27	0.984471
15.36	0.835297	15.31	0.969367	15.33	0.99889	15.28	0.984764
15.37	0.835297	15.32	0.969367	15.34	0.99889	15.29	0.984471
15.38	0.835788	15.33	0.969107	15.35	0.99889	15.3	0.984764
15.39	0.835788	15.34	0.969367	15.36	0.99889	15.31	0.984471
15.4	0.836033	15.35	0.969367	15.37	0.999445	15.32	0.984764
15.41	0.836524	15.36	0.969626	15.38	0.999167	15.33	0.984178
15.42	0.83677	15.37	0.969626	15.39	0.99889	15.34	0.984471
15.43	0.83677	15.38	0.969626	15.4	0.999167	15.35	0.984471
15.44	0.83677	15.39	0.969626	15.41	0.999167	15.36	0.984471
15.45	0.837261	15.4	0.969626	15.42	0.999167	15.37	0.984178
15.46	0.837261	15.41	0.969886	15.43	0.99889	15.38	0.984178
15.47	0.837752	15.42	0.969626	15.44	0.99889	15.39	0.984178
15.48	0.837997	15.43	0.969886	15.45	0.999167	15.4	0.984471
15.49	0.837997	15.44	0.969886	15.46	0.999445	15.41	0.984178
15.5	0.838243	15.45	0.969886	15.47	0.999445	15.42	0.983885
15.51	0.838979	15.46	0.970405	15.48	0.999167	15.43	0.984178
15.52	0.838733	15.47	0.970145	15.49	0.999167	15.44	0.984178
15.53	0.838733	15.48	0.970405	15.5	0.99889	15.45	0.983885
15.54	0.839224	15.49	0.970145	15.51	0.999167	15.46	0.984178
15.55	0.83947	15.5	0.970405	15.52	0.999167	15.47	0.984178
15.56	0.839961	15.51	0.970405	15.53	0.999167	15.48	0.983885
15.57	0.840206	15.52	0.970665	15.54	0.999445	15.49	0.984178
15.58	0.840452	15.53	0.970405	15.55	0.999445	15.5	0.983885
15.59	0.840452	15.54	0.970405	15.56	0.999445	15.51	0.983885
15.6	0.840452	15.55	0.970405	15.57	0.999167	15.52	0.983885
15.61	0.840943	15.56	0.970665	15.58	0.99889	15.53	0.983885
15.62	0.840943	15.57	0.970665	15.59	0.999167	15.54	0.983885
15.63	0.841188	15.58	0.970924	15.6	0.999445	15.55	0.983592
15.64	0.841433	15.59	0.970924	15.61	0.999167	15.56	0.983592
15.65	0.841433	15.6	0.970924	15.62	0.999167	15.57	0.984178
15.66	0.841679	15.61	0.971184	15.63	0.999167	15.58	0.983885
15.67	0.842415	15.62	0.970924	15.64	0.999445	15.59	0.983885
15.68	0.842415	15.63	0.971184	15.65	0.999445	15.6	0.983592
15.69	0.842415	15.64	0.970924	15.66	0.999167	15.61	0.983592
15.7	0.842906	15.65	0.971184	15.67	0.999167	15.62	0.983592
15.71	0.843152	15.66	0.971184	15.68	0.999167	15.63	0.983592
15.72	0.842906	15.67	0.971443	15.69	0.999445	15.64	0.983885
15.73	0.843397	15.68	0.971443	15.7	0.999445	15.65	0.983592
15.74	0.843888	15.69	0.971703	15.71	0.999167	15.66	0.983592
15.75	0.843888	15.7	0.971443	15.72	0.99889	15.67	0.983592
15.76	0.843888	15.71	0.971443	15.73	0.999167	15.68	0.983299
15.77	0.844379	15.72	0.971703	15.74	0.999167	15.69	0.983592
15.78	0.844379	15.73	0.971703	15.75	0.99889	15.7	0.983299
15.79	0.844624	15.74	0.971963	15.76	0.99889	15.71	0.983592
15.8	0.845115	15.75	0.971703	15.77	0.99889	15.72	0.983592
15.81	0.845361	15.76	0.971703	15.78	0.999167	15.73	0.983006
15.82	0.845361	15.77	0.971963	15.79	0.999167	15.74	0.983006
15.83	0.845606	15.78	0.971963	15.8	0.999167	15.75	0.983006
15.84	0.845852	15.79	0.971963	15.81	0.999445	15.76	0.983006
15.85	0.846097	15.8	0.972222	15.82	0.999445	15.77	0.983006
15.86	0.846343	15.81	0.972222	15.83	0.999445	15.78	0.982713
15.87	0.846588	15.82	0.971963	15.84	0.999167	15.79	0.983299
15.88	0.846588	15.83	0.971963	15.85	0.999167	15.8	0.983006
15.89	0.846834	15.84	0.972222	15.86	0.999445	15.81	0.983006
15.9	0.847079	15.85	0.972482	15.87	0.999445	15.82	0.983006
15.91	0.847079	15.86	0.972482	15.88	0.999445	15.83	0.983006
15.92	0.847324	15.87	0.972482	15.89	0.999445	15.84	0.982713
15.93	0.84757	15.88	0.972482	15.9	0.999445	15.85	0.983006
15.94	0.847815	15.89	0.972482	15.91	0.999445	15.86	0.983006
15.95	0.848061	15.9	0.972482	15.92	0.999167	15.87	0.982713
15.96	0.848552	15.91	0.972482	15.93	0.999445	15.88	0.983006
15.97	0.848306	15.92	0.972482	15.94	0.999445	15.89	0.982713
15.98	0.848306	15.93	0.972741	15.95	0.99889	15.9	0.983006
15.99	0.848797	15.94	0.972482	15.96	0.999167	15.91	0.982713
16	0.848797	15.95	0.972482	15.97	0.999445	15.92	0.98242
16.01	0.849043	15.96	0.973001	15.98	0.999167	15.93	0.982713
16.02	0.849534	15.97	0.973001	15.99	0.999167	15.94	0.98242
16.03	0.849534	15.98	0.972482	16	0.999445	15.95	0.98242
16.04	0.849779	15.99	0.973001	16.01	0.999167	15.96	0.982713
16.05	0.85027	16	0.97352	16.02	0.999445	15.97	0.98242
16.06	0.850515	16.01	0.973261	16.03	0.999167	15.98	0.982713
16.07	0.850515	16.02	0.97378	16.04	0.999445	15.99	0.98242
16.08	0.850515	16.03	0.97352	16.05	0.999167	16	0.982127
16.09	0.850761	16.04	0.97352	16.06	0.99889	16.01	0.982127
16.1	0.851006	16.05	0.97352	16.07	0.999445	16.02	0.98242
16.11	0.851006	16.06	0.97378	16.08	0.999445	16.03	0.982127
16.12	0.851497	16.07	0.97378	16.09	0.999445	16.04	0.98242
16.13	0.851497	16.08	0.97378	16.1	0.999722	16.05	0.982127
16.14	0.851743	16.09	0.97378	16.11	0.999445	16.06	0.982127
16.15	0.851743	16.1	0.97352	16.12	0.999167	16.07	0.98242
16.16	0.852234	16.11	0.97352	16.13	0.999167	16.08	0.982127
16.17	0.852234	16.12	0.97378	16.14	0.999445	16.09	0.982127
16.18	0.852479	16.13	0.974039	16.15	0.999445	16.1	0.982127
16.19	0.852479	16.14	0.97378	16.16	0.999445	16.11	0.981834
16.2	0.852479	16.15	0.974039	16.17	0.99889	16.12	0.981834
16.21	0.853461	16.16	0.974039	16.18	0.999167	16.13	0.982127
16.22	0.853461	16.17	0.974039	16.19	0.999445	16.14	0.981834
16.23	0.853461	16.18	0.974559	16.2	0.999722	16.15	0.982127
16.24	0.853952	16.19	0.974299	16.21	0.999167	16.16	0.982127
16.25	0.854197	16.2	0.974299	16.22	0.999167	16.17	0.982127
16.26	0.853952	16.21	0.974559	16.23	0.999445	16.18	0.982127
16.27	0.854688	16.22	0.974299	16.24	0.999445	16.19	0.981541
16.28	0.854688	16.23	0.974039	16.25	0.999445	16.2	0.981834
16.29	0.854443	16.24	0.974559	16.26	0.999722	16.21	0.982127
16.3	0.854934	16.25	0.974818	16.27	0.999445	16.22	0.981834
16.31	0.855425	16.26	0.975078	16.28	0.999445	16.23	0.982127
16.32	0.855179	16.27	0.974559	16.29	0.999722	16.24	0.982127
16.33	0.855425	16.28	0.974559	16.3	0.99889	16.25	0.981834
16.34	0.855916	16.29	0.974818	16.31	0.99889	16.26	0.981834
16.35	0.856161	16.3	0.974559	16.32	0.999167	16.27	0.981541
16.36	0.856161	16.31	0.975078	16.33	0.999167	16.28	0.981834
16.37	0.856161	16.32	0.975078	16.34	0.999167	16.29	0.981541
16.38	0.856406	16.33	0.975078	16.35	0.99889	16.3	0.981248
16.39	0.856652	16.34	0.974818	16.36	0.999167	16.31	0.981541
16.4	0.856652	16.35	0.975078	16.37	0.999167	16.32	0.981541
16.41	0.856897	16.36	0.975078	16.38	0.999167	16.33	0.981541
16.42	0.856897	16.37	0.975337	16.39	0.999445	16.34	0.981541
16.43	0.857634	16.38	0.975078	16.4	0.999167	16.35	0.981834
16.44	0.857143	16.39	0.975078	16.41	0.999445	16.36	0.981834
16.45	0.857634	16.4	0.975337	16.42	0.999167	16.37	0.981541
16.46	0.857879	16.41	0.975078	16.43	0.999167	16.38	0.981541
16.47	0.857879	16.42	0.975337	16.44	0.999722	16.39	0.981248
16.48	0.857879	16.43	0.975337	16.45	0.999167	16.4	0.981248
16.49	0.85837	16.44	0.975337	16.46	0.999722	16.41	0.981541
16.5	0.858616	16.45	0.975597	16.47	0.999722	16.42	0.981541
16.51	0.858861	16.46	0.975337	16.48	0.999445	16.43	0.981248
16.52	0.858861	16.47	0.975597	16.49	0.999445	16.44	0.981248
16.53	0.859597	16.48	0.975857	16.5	0.999167	16.45	0.981248
16.54	0.859352	16.49	0.975337	16.51	0.999722	16.46	0.981541
16.55	0.859597	16.5	0.975597	16.52	0.999445	16.47	0.981248
16.56	0.859843	16.51	0.975597	16.53	0.999445	16.48	0.981248
16.57	0.859843	16.52	0.975337	16.54	0.999167	16.49	0.980955
16.58	0.860088	16.53	0.975597	16.55	0.999445	16.5	0.980662
16.59	0.860579	16.54	0.976116	16.56	0.999167	16.51	0.980955
16.6	0.860334	16.55	0.976116	16.57	0.999722	16.52	0.981248
16.61	0.860579	16.56	0.976116	16.58	0.99889	16.53	0.980955
16.62	0.860825	16.57	0.976116	16.59	0.999445	16.54	0.980955
16.63	0.860825	16.58	0.976116	16.6	0.999445	16.55	0.980662
16.64	0.860825	16.59	0.976116	16.61	0.999167	16.56	0.980662
16.65	0.861316	16.6	0.976116	16.62	0.999445	16.57	0.980662
16.66	0.861316	16.61	0.976376	16.63	0.999167	16.58	0.980662
16.67	0.861807	16.62	0.976376	16.64	0.999722	16.59	0.980662
16.68	0.862052	16.63	0.976116	16.65	0.999445	16.6	0.980662
16.69	0.862297	16.64	0.976376	16.66	0.999167	16.61	0.980662
16.7	0.862297	16.65	0.976376	16.67	0.999445	16.62	0.980955
16.71	0.862543	16.66	0.976376	16.68	0.999167	16.63	0.980662
16.72	0.862543	16.67	0.976376	16.69	0.999167	16.64	0.980662
16.73	0.862788	16.68	0.976636	16.7	0.999445	16.65	0.980662
16.74	0.862788	16.69	0.976636	16.71	0.999167	16.66	0.980662
16.75	0.863034	16.7	0.976636	16.72	0.999445	16.67	0.980662
16.76	0.863279	16.71	0.976636	16.73	0.999167	16.68	0.980662
16.77	0.863034	16.72	0.976636	16.74	0.999167	16.69	0.980662
16.78	0.86377	16.73	0.976636	16.75	0.999167	16.7	0.980369
16.79	0.86377	16.74	0.976636	16.76	0.999445	16.71	0.980369
16.8	0.86377	16.75	0.976636	16.77	0.999445	16.72	0.980076
16.81	0.864261	16.76	0.976895	16.78	0.999167	16.73	0.980369
16.82	0.864507	16.77	0.976636	16.79	0.999445	16.74	0.980076
16.83	0.864507	16.78	0.976895	16.8	0.99889	16.75	0.980369
16.84	0.864752	16.79	0.977414	16.81	0.999445	16.76	0.980369
16.85	0.864507	16.8	0.976895	16.82	0.999167	16.77	0.980076
16.86	0.864752	16.81	0.977414	16.83	0.999167	16.78	0.979783
16.87	0.865243	16.82	0.977414	16.84	0.999167	16.79	0.980076
16.88	0.865488	16.83	0.976895	16.85	0.999167	16.8	0.980076
16.89	0.865488	16.84	0.977155	16.86	0.999722	16.81	0.979783
16.9	0.865979	16.85	0.977414	16.87	0.999722	16.82	0.979783
16.91	0.865979	16.86	0.977414	16.88	0.999445	16.83	0.980076
16.92	0.865979	16.87	0.977414	16.89	0.999167	16.84	0.980369
16.93	0.866225	16.88	0.977674	16.9	0.999445	16.85	0.979783
16.94	0.866716	16.89	0.977414	16.91	0.999445	16.86	0.979783
16.95	0.866716	16.9	0.977414	16.92	0.999722	16.87	0.980076
16.96	0.866716	16.91	0.977674	16.93	0.999445	16.88	0.979783
16.97	0.866961	16.92	0.977674	16.94	0.99889	16.89	0.979783
16.98	0.866961	16.93	0.977674	16.95	0.999445	16.9	0.980076
16.99	0.867452	16.94	0.977934	16.96	1	16.91	0.979783
17	0.867452	16.95	0.977934	16.97	0.999445	16.92	0.979783
17.01	0.867698	16.96	0.977414	16.98	0.999167	16.93	0.980076
17.02	0.867452	16.97	0.977674	16.99	0.999722	16.94	0.979783
17.03	0.868189	16.98	0.978193	17	0.999445	16.95	0.979783
17.04	0.868189	16.99	0.978193	17.01	0.999445	16.96	0.979783
17.05	0.868189	17	0.977934	17.02	0.999167	16.97	0.979783
17.06	0.868434	17.01	0.977934	17.03	0.99889	16.98	0.979783
17.07	0.868434	17.02	0.977934	17.04	0.999167	16.99	0.979783
17.08	0.868434	17.03	0.977934	17.05	0.999167	17	0.97949
17.09	0.868434	17.04	0.977934	17.06	0.999167	17.01	0.979783
17.1	0.868925	17.05	0.978193	17.07	0.999167	17.02	0.979783
17.11	0.86917	17.06	0.978193	17.08	0.999167	17.03	0.979783
17.12	0.869416	17.07	0.978193	17.09	0.999445	17.04	0.979783
17.13	0.869661	17.08	0.978453	17.1	0.999445	17.05	0.97949
17.14	0.869661	17.09	0.978193	17.11	0.999167	17.06	0.97949
17.15	0.869907	17.1	0.978193	17.12	0.999167	17.07	0.97949
17.16	0.869907	17.11	0.978712	17.13	0.999167	17.08	0.97949
17.17	0.870152	17.12	0.978453	17.14	0.999445	17.09	0.97949
17.18	0.870398	17.13	0.978712	17.15	0.999167	17.1	0.979197
17.19	0.870889	17.14	0.978712	17.16	0.999445	17.11	0.97949
17.2	0.870889	17.15	0.978712	17.17	0.999445	17.12	0.97949
17.21	0.870643	17.16	0.978712	17.18	0.999445	17.13	0.97949
17.22	0.871134	17.17	0.978453	17.19	0.999167	17.14	0.97949
17.23	0.871134	17.18	0.978972	17.2	0.999445	17.15	0.97949
17.24	0.871379	17.19	0.978972	17.21	0.999167	17.16	0.979197
17.25	0.871625	17.2	0.978972	17.22	0.99889	17.17	0.978904
17.26	0.87187	17.21	0.978712	17.23	0.999722	17.18	0.979197
17.27	0.87187	17.22	0.979232	17.24	0.999445	17.19	0.97949
17.28	0.87187	17.23	0.979232	17.25	0.999445	17.2	0.979197
17.29	0.872361	17.24	0.979491	17.26	0.999167	17.21	0.978904
17.3	0.872361	17.25	0.979491	17.27	0.999167	17.22	0.979197
17.31	0.872607	17.26	0.979751	17.28	0.999445	17.23	0.97949
17.32	0.872852	17.27	0.979491	17.29	0.999445	17.24	0.979197
17.33	0.872852	17.28	0.978972	17.3	0.999167	17.25	0.979197
17.34	0.873098	17.29	0.978972	17.31	0.999167	17.26	0.979197
17.35	0.873343	17.3	0.979232	17.32	0.999445	17.27	0.978904
17.36	0.873343	17.31	0.979232	17.33	0.999167	17.28	0.97949
17.37	0.873343	17.32	0.979491	17.34	0.999167	17.29	0.979197
17.38	0.873834	17.33	0.979491	17.35	0.999167	17.3	0.978904
17.39	0.873834	17.34	0.979232	17.36	0.999167	17.31	0.979197
17.4	0.87408	17.35	0.979232	17.37	0.999167	17.32	0.978904
17.41	0.874325	17.36	0.979232	17.38	0.99889	17.33	0.978611
17.42	0.874325	17.37	0.979232	17.39	0.999167	17.34	0.978904
17.43	0.874325	17.38	0.979491	17.4	0.999167	17.35	0.978611
17.44	0.87457	17.39	0.979491	17.41	0.999167	17.36	0.978611
17.45	0.874816	17.4	0.979491	17.42	0.999167	17.37	0.978611
17.46	0.874816	17.41	0.979491	17.43	0.999167	17.38	0.978611
17.47	0.875307	17.42	0.979751	17.44	0.999167	17.39	0.978611
17.48	0.875552	17.43	0.979751	17.45	0.999445	17.4	0.978611
17.49	0.875552	17.44	0.979751	17.46	0.999722	17.41	0.978611
17.5	0.875552	17.45	0.98001	17.47	0.999167	17.42	0.978318
17.51	0.875552	17.46	0.98001	17.48	0.999167	17.43	0.978611
17.52	0.875798	17.47	0.98001	17.49	0.999445	17.44	0.978611
17.53	0.876043	17.48	0.98001	17.5	0.999167	17.45	0.978318
17.54	0.876289	17.49	0.98001	17.51	0.999445	17.46	0.978611
17.55	0.876289	17.5	0.979751	17.52	0.999167	17.47	0.978318
17.56	0.876289	17.51	0.98027	17.53	0.99889	17.48	0.978318
17.57	0.877025	17.52	0.98053	17.54	0.999167	17.49	0.978318
17.58	0.876534	17.53	0.98053	17.55	0.999167	17.5	0.978318
17.59	0.877025	17.54	0.98001	17.56	0.999167	17.51	0.978318
17.6	0.877025	17.55	0.98001	17.57	0.99889	17.52	0.978318
17.61	0.87727	17.56	0.98001	17.58	0.99889	17.53	0.978318
17.62	0.877025	17.57	0.98053	17.59	0.999167	17.54	0.978318
17.63	0.877025	17.58	0.98027	17.6	0.999445	17.55	0.978318
17.64	0.877516	17.59	0.98027	17.61	0.999167	17.56	0.978318
17.65	0.877761	17.6	0.98027	17.62	0.999167	17.57	0.978318
17.66	0.877761	17.61	0.98053	17.63	0.999445	17.58	0.978318
17.67	0.878252	17.62	0.980789	17.64	0.999167	17.59	0.978025
17.68	0.878007	17.63	0.98053	17.65	0.999167	17.6	0.978025
17.69	0.878252	17.64	0.98053	17.66	0.99889	17.61	0.978025
17.7	0.878498	17.65	0.98053	17.67	0.998612	17.62	0.978318
17.71	0.878498	17.66	0.98053	17.68	0.999167	17.63	0.978025
17.72	0.878743	17.67	0.980789	17.69	0.999167	17.64	0.978025
17.73	0.878989	17.68	0.980789	17.7	0.999445	17.65	0.978318
17.74	0.878743	17.69	0.980789	17.71	0.999167	17.66	0.978025
17.75	0.879234	17.7	0.980789	17.72	0.999167	17.67	0.978025
17.76	0.879725	17.71	0.980789	17.73	0.99889	17.68	0.977732
17.77	0.879234	17.72	0.981049	17.74	0.999167	17.69	0.977146
17.78	0.879725	17.73	0.981049	17.75	0.999167	17.7	0.977732
17.79	0.880216	17.74	0.980789	17.76	0.99889	17.71	0.977439
17.8	0.880216	17.75	0.981049	17.77	0.999167	17.72	0.977732
17.81	0.879971	17.76	0.980789	17.78	0.99889	17.73	0.978025
17.82	0.880461	17.77	0.981049	17.79	0.99889	17.74	0.977732
17.83	0.880461	17.78	0.981049	17.8	0.999167	17.75	0.977439
17.84	0.880707	17.79	0.980789	17.81	0.999167	17.76	0.977732
17.85	0.880707	17.8	0.981308	17.82	0.999167	17.77	0.977439
17.86	0.880952	17.81	0.981049	17.83	0.99889	17.78	0.977439
17.87	0.880707	17.82	0.981049	17.84	0.999167	17.79	0.977439
17.88	0.881198	17.83	0.981049	17.85	0.999167	17.8	0.977439
17.89	0.881443	17.84	0.981049	17.86	0.999167	17.81	0.977732
17.9	0.881689	17.85	0.981049	17.87	0.99889	17.82	0.977146
17.91	0.881443	17.86	0.981308	17.88	0.99889	17.83	0.977146
17.92	0.881689	17.87	0.981308	17.89	0.999167	17.84	0.977732
17.93	0.881689	17.88	0.981308	17.9	0.999167	17.85	0.977146
17.94	0.881934	17.89	0.981568	17.91	0.99889	17.86	0.977146
17.95	0.88218	17.9	0.981828	17.92	0.999167	17.87	0.977146
17.96	0.882425	17.91	0.981568	17.93	0.999167	17.88	0.977146
17.97	0.88218	17.92	0.982087	17.94	0.999167	17.89	0.977146
17.98	0.882671	17.93	0.982087	17.95	0.99889	17.9	0.977146
17.99	0.882671	17.94	0.981828	17.96	0.99889	17.91	0.977146
18	0.882671	17.95	0.981828	17.97	0.99889	17.92	0.977732
18.01	0.883162	17.96	0.981568	17.98	0.99889	17.93	0.977146
18.02	0.883162	17.97	0.981568	17.99	0.999167	17.94	0.977146
18.03	0.882916	17.98	0.981568	18	0.999167	17.95	0.977146
18.04	0.883652	17.99	0.981568	18.01	0.999445	17.96	0.977146
18.05	0.883652	18	0.981568	18.02	0.999167	17.97	0.976853
18.06	0.883652	18.01	0.981568	18.03	0.998612	17.98	0.977146
18.07	0.883898	18.02	0.982087	18.04	0.99889	17.99	0.976853
18.08	0.884143	18.03	0.981828	18.05	0.999167	18	0.976853
18.09	0.884143	18.04	0.981828	18.06	0.99889	18.01	0.977146
18.1	0.884143	18.05	0.982087	18.07	0.998334	18.02	0.976853
18.11	0.884389	18.06	0.982087	18.08	0.99889	18.03	0.976853
18.12	0.884389	18.07	0.981828	18.09	0.998612	18.04	0.977146
18.13	0.88488	18.08	0.982347	18.1	0.998612	18.05	0.97656
18.14	0.884634	18.09	0.982606	18.11	0.999167	18.06	0.97656
18.15	0.88488	18.1	0.982347	18.12	0.999167	18.07	0.97656
18.16	0.88488	18.11	0.982087	18.13	0.999167	18.08	0.97656
18.17	0.885125	18.12	0.982347	18.14	0.99889	18.09	0.976853
18.18	0.885371	18.13	0.982606	18.15	0.998612	18.1	0.976853
18.19	0.885371	18.14	0.982606	18.16	0.999167	18.11	0.976853
18.2	0.885862	18.15	0.982606	18.17	0.999167	18.12	0.977146
18.21	0.885616	18.16	0.982347	18.18	0.999167	18.13	0.97656
18.22	0.885862	18.17	0.982866	18.19	0.99889	18.14	0.97656
18.23	0.885862	18.18	0.982606	18.2	0.99889	18.15	0.976267
18.24	0.886352	18.19	0.982606	18.21	0.99889	18.16	0.976267
18.25	0.886598	18.2	0.983126	18.22	0.999167	18.17	0.97656
18.26	0.886598	18.21	0.983126	18.23	0.999167	18.18	0.976267
18.27	0.886598	18.22	0.983126	18.24	0.99889	18.19	0.976267
18.28	0.886843	18.23	0.982866	18.25	0.99889	18.2	0.976267
18.29	0.887089	18.24	0.982866	18.26	0.99889	18.21	0.976267
18.3	0.887334	18.25	0.982866	18.27	0.99889	18.22	0.976267
18.31	0.887089	18.26	0.982866	18.28	0.99889	18.23	0.97656
18.32	0.887334	18.27	0.983126	18.29	0.998612	18.24	0.976267
18.33	0.88758	18.28	0.983126	18.3	0.998612	18.25	0.975974
18.34	0.88758	18.29	0.982866	18.31	0.999167	18.26	0.975974
18.35	0.887334	18.3	0.983126	18.32	0.998612	18.27	0.976267
18.36	0.888071	18.31	0.982866	18.33	0.99889	18.28	0.976267
18.37	0.888071	18.32	0.982866	18.34	0.99889	18.29	0.976267
18.38	0.888071	18.33	0.982866	18.35	0.998612	18.3	0.975974
18.39	0.888316	18.34	0.982866	18.36	0.999167	18.31	0.976267
18.4	0.888316	18.35	0.983385	18.37	0.99889	18.32	0.976267
18.41	0.888071	18.36	0.983126	18.38	0.99889	18.33	0.975974
18.42	0.888807	18.37	0.983126	18.39	0.999167	18.34	0.976267
18.43	0.889053	18.38	0.983385	18.4	0.998334	18.35	0.976267
18.44	0.889053	18.39	0.983126	18.41	0.99889	18.36	0.975974
18.45	0.889298	18.4	0.983385	18.42	0.99889	18.37	0.975681
18.46	0.889053	18.41	0.983385	18.43	0.99889	18.38	0.975974
18.47	0.889053	18.42	0.983126	18.44	0.998612	18.39	0.975974
18.48	0.889543	18.43	0.983645	18.45	0.998612	18.4	0.976267
18.49	0.889789	18.44	0.983385	18.46	0.998334	18.41	0.975681
18.5	0.889789	18.45	0.983385	18.47	0.998612	18.42	0.975681
18.51	0.889543	18.46	0.983645	18.48	0.99889	18.43	0.975681
18.52	0.889543	18.47	0.983385	18.49	0.99889	18.44	0.975681
18.53	0.890034	18.48	0.983385	18.5	0.999167	18.45	0.975974
18.54	0.890034	18.49	0.983904	18.51	0.999167	18.46	0.975974
18.55	0.890525	18.5	0.983645	18.52	0.99889	18.47	0.975388
18.56	0.890525	18.51	0.983645	18.53	0.99889	18.48	0.975681
18.57	0.890525	18.52	0.983904	18.54	0.999167	18.49	0.975681
18.58	0.890771	18.53	0.983904	18.55	0.999167	18.5	0.975681
18.59	0.890771	18.54	0.983645	18.56	0.999167	18.51	0.975681
18.6	0.891016	18.55	0.983904	18.57	0.99889	18.52	0.975681
18.61	0.891016	18.56	0.984164	18.58	0.99889	18.53	0.975388
18.62	0.891262	18.57	0.983904	18.59	0.998612	18.54	0.975681
18.63	0.891016	18.58	0.983904	18.6	0.998612	18.55	0.975681
18.64	0.891753	18.59	0.983645	18.61	0.998334	18.56	0.975681
18.65	0.891753	18.6	0.983904	18.62	0.998334	18.57	0.975388
18.66	0.891753	18.61	0.983904	18.63	0.998612	18.58	0.975681
18.67	0.891753	18.62	0.983904	18.64	0.998334	18.59	0.975388
18.68	0.891753	18.63	0.984164	18.65	0.998612	18.6	0.975388
18.69	0.891998	18.64	0.983904	18.66	0.998612	18.61	0.975681
18.7	0.892243	18.65	0.983904	18.67	0.998334	18.62	0.975388
18.71	0.892734	18.66	0.984164	18.68	0.998612	18.63	0.975388
18.72	0.892489	18.67	0.984164	18.69	0.99889	18.64	0.975388
18.73	0.892489	18.68	0.984683	18.7	0.998334	18.65	0.975388
18.74	0.89298	18.69	0.984164	18.71	0.998334	18.66	0.975388
18.75	0.89298	18.7	0.984164	18.72	0.998612	18.67	0.975388
18.76	0.892734	18.71	0.984424	18.73	0.998612	18.68	0.975388
18.77	0.89298	18.72	0.984683	18.74	0.998612	18.69	0.975388
18.78	0.893225	18.73	0.984683	18.75	0.99889	18.7	0.975388
18.79	0.893225	18.74	0.984424	18.76	0.99889	18.71	0.975681
18.8	0.893471	18.75	0.984424	18.77	0.998612	18.72	0.975095
18.81	0.893716	18.76	0.984683	18.78	0.99889	18.73	0.975095
18.82	0.893225	18.77	0.984424	18.79	0.998612	18.74	0.975095
18.83	0.893962	18.78	0.984424	18.8	0.998612	18.75	0.975095
18.84	0.894453	18.79	0.984424	18.81	0.998612	18.76	0.975095
18.85	0.893962	18.8	0.984424	18.82	0.998612	18.77	0.975095
18.86	0.893962	18.81	0.984424	18.83	0.998612	18.78	0.974802
18.87	0.894698	18.82	0.984683	18.84	0.99889	18.79	0.975095
18.88	0.894453	18.83	0.984683	18.85	0.999167	18.8	0.975095
18.89	0.894453	18.84	0.984424	18.86	0.99889	18.81	0.974802
18.9	0.894944	18.85	0.984683	18.87	0.99889	18.82	0.975095
18.91	0.895189	18.86	0.984683	18.88	0.99889	18.83	0.975095
18.92	0.894944	18.87	0.984943	18.89	0.99889	18.84	0.974802
18.93	0.894944	18.88	0.984683	18.9	0.998612	18.85	0.974802
18.94	0.895189	18.89	0.984683	18.91	0.99889	18.86	0.974509
18.95	0.895189	18.9	0.984683	18.92	0.998612	18.87	0.974509
18.96	0.89568	18.91	0.984943	18.93	0.998334	18.88	0.974802
18.97	0.895434	18.92	0.984683	18.94	0.998334	18.89	0.975095
18.98	0.89568	18.93	0.984683	18.95	0.997779	18.9	0.974802
18.99	0.896171	18.94	0.985202	18.96	0.998334	18.91	0.974216
19	0.895925	18.95	0.985202	18.97	0.998334	18.92	0.974802
19.01	0.895925	18.96	0.984943	18.98	0.998334	18.93	0.974802
19.02	0.896416	18.97	0.985202	18.99	0.998334	18.94	0.974509
19.03	0.896416	18.98	0.985462	19	0.998334	18.95	0.975095
19.04	0.896662	18.99	0.985202	19.01	0.998334	18.96	0.974509
19.05	0.896662	19	0.985202	19.02	0.998057	18.97	0.974509
19.06	0.896662	19.01	0.985202	19.03	0.998334	18.98	0.974509
19.07	0.896662	19.02	0.985202	19.04	0.998612	18.99	0.974802
19.08	0.896907	19.03	0.985462	19.05	0.998334	19	0.974509
19.09	0.897398	19.04	0.985202	19.06	0.998334	19.01	0.974216
19.1	0.897153	19.05	0.984943	19.07	0.998612	19.02	0.974509
19.11	0.897153	19.06	0.985462	19.08	0.998057	19.03	0.974216
19.12	0.897889	19.07	0.985202	19.09	0.998612	19.04	0.974216
19.13	0.897644	19.08	0.985202	19.1	0.998334	19.05	0.974509
19.14	0.897398	19.09	0.985202	19.11	0.998612	19.06	0.974216
19.15	0.897889	19.1	0.985462	19.12	0.998334	19.07	0.974509
19.16	0.897889	19.11	0.985462	19.13	0.998334	19.08	0.974509
19.17	0.897889	19.12	0.985462	19.14	0.998612	19.09	0.974509
19.18	0.897889	19.13	0.985462	19.15	0.99889	19.1	0.974216
19.19	0.898135	19.14	0.985722	19.16	0.99889	19.11	0.974509
19.2	0.898135	19.15	0.985462	19.17	0.998612	19.12	0.973923
19.21	0.898625	19.16	0.985722	19.18	0.99889	19.13	0.974216
19.22	0.898871	19.17	0.985981	19.19	0.998612	19.14	0.974216
19.23	0.898625	19.18	0.985722	19.2	0.998612	19.15	0.974216
19.24	0.899116	19.19	0.985722	19.21	0.99889	19.16	0.973923
19.25	0.899116	19.2	0.985981	19.22	0.99889	19.17	0.973923
19.26	0.898871	19.21	0.985462	19.23	0.998612	19.18	0.973923
19.27	0.899116	19.22	0.985722	19.24	0.998612	19.19	0.974216
19.28	0.899362	19.23	0.985981	19.25	0.998334	19.2	0.974216
19.29	0.899362	19.24	0.985722	19.26	0.998334	19.21	0.97363
19.3	0.899607	19.25	0.985981	19.27	0.998612	19.22	0.973923
19.31	0.899607	19.26	0.986241	19.28	0.998334	19.23	0.974216
19.32	0.899853	19.27	0.985722	19.29	0.998334	19.24	0.973923
19.33	0.899853	19.28	0.985981	19.3	0.998612	19.25	0.97363
19.34	0.900098	19.29	0.985981	19.31	0.998334	19.26	0.973923
19.35	0.900098	19.3	0.985981	19.32	0.998057	19.27	0.973923
19.36	0.900098	19.31	0.985981	19.33	0.998612	19.28	0.973923
19.37	0.900344	19.32	0.985981	19.34	0.998334	19.29	0.97363
19.38	0.900098	19.33	0.985981	19.35	0.998334	19.3	0.973923
19.39	0.900344	19.34	0.986241	19.36	0.99889	19.31	0.973923
19.4	0.900589	19.35	0.986241	19.37	0.998612	19.32	0.973923
19.41	0.900835	19.36	0.986241	19.38	0.997779	19.33	0.974216
19.42	0.900835	19.37	0.985981	19.39	0.998334	19.34	0.974216
19.43	0.900835	19.38	0.986241	19.4	0.998057	19.35	0.97363
19.44	0.90108	19.39	0.98676	19.41	0.998334	19.36	0.973923
19.45	0.901571	19.4	0.985981	19.42	0.998612	19.37	0.974216
19.46	0.901571	19.41	0.986501	19.43	0.998057	19.38	0.97363
19.47	0.901571	19.42	0.986501	19.44	0.998334	19.39	0.97363
19.48	0.901816	19.43	0.986241	19.45	0.998612	19.4	0.97363
19.49	0.901571	19.44	0.986501	19.46	0.998334	19.41	0.973337
19.5	0.902062	19.45	0.986501	19.47	0.998612	19.42	0.973337
19.51	0.902062	19.46	0.986241	19.48	0.998334	19.43	0.973337
19.52	0.902062	19.47	0.98676	19.49	0.998057	19.44	0.973337
19.53	0.902307	19.48	0.98676	19.5	0.997779	19.45	0.973337
19.54	0.902553	19.49	0.986501	19.51	0.998057	19.46	0.97363
19.55	0.902553	19.5	0.986501	19.52	0.998612	19.47	0.97363
19.56	0.902307	19.51	0.98702	19.53	0.998334	19.48	0.97363
19.57	0.902553	19.52	0.98676	19.54	0.998334	19.49	0.97363
19.58	0.902307	19.53	0.98702	19.55	0.998334	19.5	0.973044
19.59	0.902553	19.54	0.98702	19.56	0.998334	19.51	0.973044
19.6	0.903044	19.55	0.98676	19.57	0.998334	19.52	0.973337
19.61	0.903044	19.56	0.98676	19.58	0.998334	19.53	0.973044
19.62	0.903044	19.57	0.986501	19.59	0.998057	19.54	0.973337
19.63	0.903289	19.58	0.98676	19.6	0.997779	19.55	0.973337
19.64	0.903289	19.59	0.98702	19.61	0.998334	19.56	0.973337
19.65	0.903289	19.6	0.98702	19.62	0.998057	19.57	0.973337
19.66	0.903535	19.61	0.98676	19.63	0.997779	19.58	0.973337
19.67	0.903535	19.62	0.98676	19.64	0.998057	19.59	0.973337
19.68	0.90378	19.63	0.98702	19.65	0.997779	19.6	0.973337
19.69	0.904026	19.64	0.98702	19.66	0.998057	19.61	0.973044
19.7	0.904026	19.65	0.98676	19.67	0.998057	19.62	0.973337
19.71	0.904026	19.66	0.98676	19.68	0.998057	19.63	0.973044
19.72	0.904516	19.67	0.98676	19.69	0.998057	19.64	0.973044
19.73	0.904516	19.68	0.98676	19.7	0.998057	19.65	0.973044
19.74	0.904271	19.69	0.98702	19.71	0.998334	19.66	0.973337
19.75	0.904762	19.7	0.987279	19.72	0.997779	19.67	0.973044
19.76	0.904762	19.71	0.987279	19.73	0.997779	19.68	0.973337
19.77	0.904762	19.72	0.987279	19.74	0.997779	19.69	0.972751
19.78	0.905007	19.73	0.987279	19.75	0.998057	19.7	0.972751
19.79	0.904762	19.74	0.98702	19.76	0.998057	19.71	0.972458
19.8	0.905253	19.75	0.987279	19.77	0.998057	19.72	0.972751
19.81	0.905253	19.76	0.98702	19.78	0.998057	19.73	0.972751
19.82	0.905498	19.77	0.987279	19.79	0.997779	19.74	0.972751
19.83	0.905498	19.78	0.98702	19.8	0.998057	19.75	0.972751
19.84	0.905498	19.79	0.987539	19.81	0.997779	19.76	0.972751
19.85	0.905744	19.8	0.987539	19.82	0.997779	19.77	0.972751
19.86	0.905744	19.81	0.98702	19.83	0.997779	19.78	0.973044
19.87	0.905989	19.82	0.987539	19.84	0.998334	19.79	0.972751
19.88	0.905989	19.83	0.987539	19.85	0.997779	19.8	0.972458
19.89	0.906235	19.84	0.987539	19.86	0.997779	19.81	0.973044
19.9	0.906235	19.85	0.987539	19.87	0.998057	19.82	0.972751
19.91	0.906726	19.86	0.987539	19.88	0.998057	19.83	0.972458
19.92	0.906726	19.87	0.987279	19.89	0.997779	19.84	0.972458
19.93	0.90648	19.88	0.987539	19.9	0.998057	19.85	0.972458
19.94	0.906726	19.89	0.987279	19.91	0.997779	19.86	0.972751
19.95	0.906726	19.9	0.987539	19.92	0.998057	19.87	0.973044
19.96	0.906726	19.91	0.987539	19.93	0.997779	19.88	0.972751
19.97	0.906971	19.92	0.987539	19.94	0.997779	19.89	0.972458
19.98	0.907216	19.93	0.987539	19.95	0.997779	19.9	0.973044
19.99	0.906971	19.94	0.987539	19.96	0.997501	19.91	0.972458
20	0.907216	19.95	0.987539	19.97	0.997779	19.92	0.972458
20.01	0.907462	19.96	0.987539	19.98	0.997779	19.93	0.972458
20.02	0.907462	19.97	0.987539	19.99	0.997779	19.94	0.972751
20.03	0.907462	19.98	0.988058	20	0.997779	19.95	0.972458
20.04	0.907707	19.99	0.987799	20.01	0.997779	19.96	0.972458
20.05	0.907707	20	0.988058	20.02	0.997779	19.97	0.972165
20.06	0.907707	20.01	0.987799	20.03	0.997501	19.98	0.972165
20.07	0.907707	20.02	0.988058	20.04	0.998057	19.99	0.972458
20.08	0.907953	20.03	0.988058	20.05	0.997779	20	0.972165
20.09	0.907953	20.04	0.988058	20.06	0.997501	20.01	0.972165
20.1	0.908198	20.05	0.988318	20.07	0.997501	20.02	0.972458
20.11	0.908444	20.06	0.988058	20.08	0.997779	20.03	0.972751
20.12	0.908444	20.07	0.988058	20.09	0.997501	20.04	0.972165
20.13	0.908444	20.08	0.988318	20.1	0.997779	20.05	0.972458
20.14	0.908689	20.09	0.988577	20.11	0.997779	20.06	0.972458
20.15	0.908689	20.1	0.988318	20.12	0.997501	20.07	0.972165
20.16	0.908935	20.11	0.988318	20.13	0.997501	20.08	0.972458
20.17	0.908935	20.12	0.988058	20.14	0.997779	20.09	0.972458
20.18	0.908935	20.13	0.988318	20.15	0.997779	20.1	0.972165
20.19	0.90918	20.14	0.988058	20.16	0.997501	20.11	0.972165
20.2	0.909426	20.15	0.988577	20.17	0.997779	20.12	0.972165
20.21	0.90918	20.16	0.988318	20.18	0.997779	20.13	0.972165
20.22	0.909671	20.17	0.988318	20.19	0.997779	20.14	0.971872
20.23	0.909671	20.18	0.988577	20.2	0.997779	20.15	0.971872
20.24	0.909671	20.19	0.988318	20.21	0.997779	20.16	0.971872
20.25	0.909671	20.2	0.988318	20.22	0.997501	20.17	0.972165
20.26	0.909917	20.21	0.988318	20.23	0.997779	20.18	0.972165
20.27	0.909917	20.22	0.988318	20.24	0.997779	20.19	0.971872
20.28	0.909671	20.23	0.988058	20.25	0.997501	20.2	0.971579
20.29	0.910162	20.24	0.988058	20.26	0.997779	20.21	0.972165
20.3	0.910407	20.25	0.988318	20.27	0.997779	20.22	0.971872
20.31	0.910162	20.26	0.988837	20.28	0.998057	20.23	0.971579
20.32	0.910407	20.27	0.988577	20.29	0.997501	20.24	0.972165
20.33	0.910653	20.28	0.988318	20.3	0.997224	20.25	0.972165
20.34	0.910407	20.29	0.988318	20.31	0.998057	20.26	0.971872
20.35	0.910898	20.3	0.988577	20.32	0.997501	20.27	0.971579
20.36	0.910898	20.31	0.988577	20.33	0.997224	20.28	0.971872
20.37	0.910898	20.32	0.988577	20.34	0.997224	20.29	0.971872
20.38	0.910898	20.33	0.988577	20.35	0.997501	20.3	0.971872
20.39	0.910898	20.34	0.988577	20.36	0.997779	20.31	0.971872
20.4	0.910898	20.35	0.988318	20.37	0.997779	20.32	0.971872
20.41	0.911635	20.36	0.988837	20.38	0.997501	20.33	0.971872
20.42	0.911635	20.37	0.988577	20.39	0.997501	20.34	0.971579
[truncated: 4,681 more rows]
